# Supplementary material for: Spaceflight causes strain-dependent gene expression changes in the kidneys of mice
Source: NPJ Microgravity. 2025 Mar 25;11:11. doi: 10.1038/s41526-025-00465-0 (PMC11937539; doi:10.1038/s41526-025-00465-0)
Supplement: Supplementary file 2 — Supplementary Data 1 [file 41526_2025_465_MOESM2_ESM.xlsx]

## Sheet: Sup1
Gene ID	Gene Name	log2FoldChange	Adjusted p-value
ENSMUSG00000074715	Ccl28	2.05039	1.99E-05
ENSMUSG00000032758	Kap	1.46996	0.0010368
ENSMUSG00000053303	Slc22a26	1.45248	0.0166659
ENSMUSG00000031994	Adamts8	1.33401	0.00163533
ENSMUSG00000021214	Akr1c18	1.29096	0.0139018
ENSMUSG00000021135	Slc10a1	1.23697	4.85E-05
ENSMUSG00000052562	Slc22a30	1.19492	0.0992963
ENSMUSG00000026077	Npas2	1.19167	2.57E-09
ENSMUSG00000112324	Gm47939	1.1471	0.0129675
ENSMUSG00000054986	Sec14l3	1.13144	0.000982936
ENSMUSG00000055116	Arntl	1.04213	1.83E-07
ENSMUSG00000056749	Nfil3	1.02836	0.000340607
ENSMUSG00000026188	Tmem169	0.971901	6.00E-06
ENSMUSG00000002250	Ppard	0.926172	1.15E-12
ENSMUSG00000023067	Cdkn1a	0.924416	0.000463478
ENSMUSG00000030111	A2m	0.899385	0.0525909
ENSMUSG00000110755	BC049987	0.854526	0.0432716
ENSMUSG00000090264	Eif4ebp3	0.848446	9.41E-05
ENSMUSG00000037263	Aldh3b3	0.834504	0.051421
ENSMUSG00000029752	Asns	0.832605	0.000475925
ENSMUSG00000042672	Dcst1	0.832279	0.0558489
ENSMUSG00000028989	Angptl7	0.830029	0.0501888
ENSMUSG00000046999	1110032F04Rik	0.821025	0.0736227
ENSMUSG00000037725	Ckap2	0.818865	0.0862086
ENSMUSG00000031283	Chrdl1	0.818603	0.00354024
ENSMUSG00000043681	Fam25c	0.812977	9.41E-05
ENSMUSG00000069302	Hist1h2ah	0.81279	0.078084
ENSMUSG00000032487	Ptgs2	0.779655	0.0303357
ENSMUSG00000025185	Loxl4	0.776544	7.57E-05
ENSMUSG00000038224	Serpinf2	0.773507	1.03E-06
ENSMUSG00000022797	Tfrc	0.759069	0.00136583
ENSMUSG00000022021	Diaph3	0.744111	0.0635304
ENSMUSG00000100131	Gm28439	0.734736	0.00718561
ENSMUSG00000030137	Tuba8	0.732793	0.0228916
ENSMUSG00000022033	Pbk	0.716995	0.0714555
ENSMUSG00000030641	Ddias	0.70772	0.0279757
ENSMUSG00000031594	Fgl1	0.705117	0.00235323
ENSMUSG00000029093	Sorcs2	0.702195	0.0324367
ENSMUSG00000041920	Slc16a6	0.698754	5.80E-05
ENSMUSG00000024292	Cyp4f14	0.697294	0.0249476
ENSMUSG00000050097	Ces2b	0.690981	0.0588492
ENSMUSG00000007783	Cpt1c	0.680806	0.09848
ENSMUSG00000092500	Gm20400	0.678386	0.00201595
ENSMUSG00000045328	Cenpe	0.675213	0.0513206
ENSMUSG00000023120	Gm853	0.657359	0.000982936
ENSMUSG00000034457	Eda2r	0.656192	0.00584459
ENSMUSG00000035561	Aldh1b1	0.628689	0.00950019
ENSMUSG00000031725	Ces1f	0.627217	0.0228951
ENSMUSG00000005667	Mthfd2	0.619193	0.086304
ENSMUSG00000033538	Casp4	0.61084	0.0740686
ENSMUSG00000073405	H2-T-ps	0.607981	0.0801494
ENSMUSG00000022012	Enox1	0.602244	0.0526616
ENSMUSG00000051397	Tacstd2	0.601928	0.0780568
ENSMUSG00000067144	Slc22a7	0.584009	0.0788593
ENSMUSG00000026827	Gpd2	0.583975	9.41E-05
ENSMUSG00000037347	Chst7	0.582535	0.0163977
ENSMUSG00000016942	Tmprss6	0.572594	0.0488789
ENSMUSG00000020062	Slc5a8	0.556719	0.0780819
ENSMUSG00000023259	Slc26a6	0.549258	0.00644444
ENSMUSG00000032902	Slc16a1	0.548042	0.086304
ENSMUSG00000110663	Gm39157	0.54744	0.0588492
ENSMUSG00000025735	Rhbdl1	0.540776	0.00728161
ENSMUSG00000085042	Abhd11os	0.536832	0.0510219
ENSMUSG00000054520	Sh3bp2	0.534769	0.000798808
ENSMUSG00000028671	Gale	0.528718	0.000774565
ENSMUSG00000045136	Tubb2b	0.526948	0.00761993
ENSMUSG00000002797	Ggct	0.525909	4.26E-05
ENSMUSG00000087574	C030037D09Rik	0.525289	0.0170004
ENSMUSG00000021670	Hmgcr	0.523407	0.0120385
ENSMUSG00000001473	Tubb6	0.5199	0.00573346
ENSMUSG00000079261	Gm15217	0.516999	0.0714555
ENSMUSG00000020142	Slc1a4	0.512553	0.0402966
ENSMUSG00000041605	Inava	0.50878	0.000584449
ENSMUSG00000040998	Npnt	0.506193	2.57E-09
ENSMUSG00000027490	E2f1	0.500785	0.0285584
ENSMUSG00000058258	Idi1	0.500346	0.0163755
ENSMUSG00000046070	Igfals	0.497546	0.0517416
ENSMUSG00000082016	Pgam1-ps2	0.49599	0.0431563
ENSMUSG00000026042	Col5a2	0.491945	0.0558489
ENSMUSG00000036752	Tubb4b	0.489926	0.00377897
ENSMUSG00000042487	Leo1	0.487964	2.67E-05
ENSMUSG00000070985	Acnat1	0.487513	0.000426005
ENSMUSG00000037686	Aspg	0.487459	0.0312261
ENSMUSG00000032269	Htr3a	0.486818	0.0672114
ENSMUSG00000026189	Pecr	0.486047	0.00573346
ENSMUSG00000058672	Tubb2a	0.485918	0.0170004
ENSMUSG00000040694	Apobec2	0.479796	0.0719403
ENSMUSG00000023153	Tmem52	0.476166	0.0678603
ENSMUSG00000026202	Tuba4a	0.475482	0.0128023
ENSMUSG00000031604	Msmo1	0.470866	0.0540835
ENSMUSG00000025726	Slc28a1	0.470764	0.0365222
ENSMUSG00000064345	mt-Nd2	0.469663	0.0460938
ENSMUSG00000109532	Gm42397	0.468364	0.0475891
ENSMUSG00000095193	Gm20939	0.468185	0.0207958
ENSMUSG00000033107	Rnf125	0.466585	0.0142313
ENSMUSG00000021414	Fam217a	0.466482	0.0641823
ENSMUSG00000027111	Itga6	0.46611	2.94E-07
ENSMUSG00000035910	Dcdc2a	0.465019	0.00296932
ENSMUSG00000022763	Aifm3	0.462874	0.000774565
ENSMUSG00000026399	Cd55	0.462838	0.0051759
ENSMUSG00000028937	Acot7	0.459766	0.0330369
ENSMUSG00000024866	Acy3	0.455022	0.0199791
ENSMUSG00000028834	Trim63	0.452799	0.0938874
ENSMUSG00000025317	Car5a	0.452249	0.0399553
ENSMUSG00000036040	Adamtsl2	0.448653	0.0271582
ENSMUSG00000038704	Aspdh	0.441987	0.0059695
ENSMUSG00000044786	Zfp36	0.440638	0.0669033
ENSMUSG00000025203	Scd2	0.440109	0.0622663
ENSMUSG00000028001	Fga	0.429273	0.0812072
ENSMUSG00000028327	Stra6l	0.429144	0.0914746
ENSMUSG00000019944	Rhobtb1	0.429107	0.0730944
ENSMUSG00000043091	Tuba1c	0.428678	1.13E-06
ENSMUSG00000037169	Mycn	0.428359	0.073514
ENSMUSG00000038775	Vill	0.428346	0.0303357
ENSMUSG00000064341	mt-Nd1	0.427169	0.0249269
ENSMUSG00000096795	Zfp433	0.425653	0.0365222
ENSMUSG00000101249	Gm29216	0.42399	0.00992565
ENSMUSG00000053414	Hunk	0.423322	0.00256901
ENSMUSG00000038217	Tlcd2	0.421612	0.0662842
ENSMUSG00000028919	Arhgef19	0.421568	0.00366916
ENSMUSG00000059743	Fdps	0.419797	0.000980637
ENSMUSG00000054951	9130008F23Rik	0.419645	0.082775
ENSMUSG00000020917	Acly	0.413591	0.0778824
ENSMUSG00000032978	Guca2b	0.412212	0.0234759
ENSMUSG00000045294	Insig1	0.410192	0.0302608
ENSMUSG00000041889	Shisa4	0.407321	0.00629571
ENSMUSG00000037386	Rims2	0.40645	0.0878385
ENSMUSG00000029361	Nos1	0.401496	0.012518
ENSMUSG00000062248	Cks2	0.401141	0.0803445
ENSMUSG00000026249	Serpine2	0.397705	0.0792843
ENSMUSG00000064367	mt-Nd5	0.397008	0.0215093
ENSMUSG00000028780	Sema3c	0.389935	0.037337
ENSMUSG00000032420	Nt5e	0.387428	0.00025849
ENSMUSG00000031349	Nsdhl	0.386506	0.00645411
ENSMUSG00000029771	Irf5	0.38554	0.0878385
ENSMUSG00000006800	Sulf2	0.383641	0.0171294
ENSMUSG00000037243	Zfp692	0.383396	0.0128348
ENSMUSG00000052117	D630039A03Rik	0.383077	0.0368559
ENSMUSG00000010663	Fads1	0.376745	0.00363949
ENSMUSG00000030880	Polr3e	0.374304	0.0364491
ENSMUSG00000022351	Sqle	0.374254	0.00177456
ENSMUSG00000028357	Kif12	0.374218	0.000833718
ENSMUSG00000039062	Anpep	0.373939	0.00160885
ENSMUSG00000021185	Dglucy	0.373914	0.00104182
ENSMUSG00000074261	Erich4	0.372593	1.22E-07
ENSMUSG00000041939	Mvk	0.369204	0.0093383
ENSMUSG00000068876	Cgn	0.368285	0.0202251
ENSMUSG00000001627	Ifrd1	0.367506	0.0108178
ENSMUSG00000032452	Clstn2	0.365696	0.0312261
ENSMUSG00000056608	Chd9	0.361875	0.085859
ENSMUSG00000027230	Creb3l1	0.361553	0.0562392
ENSMUSG00000006517	Mvd	0.360504	5.95E-05
ENSMUSG00000000253	Gmpr	0.359426	0.000596029
ENSMUSG00000090236	Car15	0.35857	0.00103772
ENSMUSG00000034371	Tkfc	0.356288	0.0416151
ENSMUSG00000020381	Mrnip	0.355263	0.00644444
ENSMUSG00000021364	Elovl2	0.353395	0.000157116
ENSMUSG00000000594	Gm2a	0.35317	0.00573346
ENSMUSG00000064254	Ethe1	0.352788	0.0433177
ENSMUSG00000028545	Bend5	0.34899	0.00718561
ENSMUSG00000020326	Ccng1	0.348254	8.49E-05
ENSMUSG00000045725	Prr15	0.348221	0.0780568
ENSMUSG00000079465	Col4a3	0.347471	0.000442467
ENSMUSG00000063694	Cycs	0.345785	0.00383909
ENSMUSG00000014245	Pigl	0.342699	0.0330142
ENSMUSG00000102070	Gm28661	0.342065	0.0883202
ENSMUSG00000032786	Alas1	0.341832	0.0932762
ENSMUSG00000022580	Rhpn1	0.340327	4.85E-05
ENSMUSG00000024818	Slc25a45	0.339978	0.0588492
ENSMUSG00000055725	Paqr3	0.339046	0.085859
ENSMUSG00000024579	Pcyox1l	0.338413	0.0119849
ENSMUSG00000020538	Srebf1	0.337943	0.0179375
ENSMUSG00000026784	Pdss1	0.336973	0.0217844
ENSMUSG00000032374	Plod2	0.330979	9.41E-05
ENSMUSG00000055745	Rtl6	0.330089	0.014396
ENSMUSG00000071076	Jund	0.329214	0.0788337
ENSMUSG00000068220	Lgals1	0.327122	0.0460938
ENSMUSG00000047986	Palm3	0.326923	0.0878385
ENSMUSG00000031958	Ldhd	0.326054	0.0250321
ENSMUSG00000074170	Plekhf1	0.322829	0.0277326
ENSMUSG00000006342	Susd2	0.322248	0.0371695
ENSMUSG00000024064	Galnt14	0.321778	0.00371533
ENSMUSG00000058454	Dhcr7	0.321526	0.00718561
ENSMUSG00000029763	Exoc4	0.321494	0.00112783
ENSMUSG00000045594	Glb1	0.321334	0.0181918
ENSMUSG00000037455	Slc18b1	0.318494	0.000315527
ENSMUSG00000029161	Cgref1	0.315728	0.0803445
ENSMUSG00000026627	Tmem206	0.313419	0.0549219
ENSMUSG00000022512	Cldn1	0.313315	0.0125435
ENSMUSG00000038375	Trp53inp2	0.311185	7.41E-05
ENSMUSG00000032515	Csrnp1	0.307542	0.0549219
ENSMUSG00000020877	Scrn2	0.304646	0.0163977
ENSMUSG00000029304	Spp1	0.303699	0.0590152
ENSMUSG00000041959	S100a10	0.302227	0.0142313
ENSMUSG00000024503	Spink1	0.298856	0.0477944
ENSMUSG00000023938	Aars2	0.298277	0.00136656
ENSMUSG00000018427	Ypel2	0.29781	0.0803445
ENSMUSG00000030512	Snrpa1	0.29676	0.0175949
ENSMUSG00000027327	1700037H04Rik	0.296104	0.0758102
ENSMUSG00000047735	Samd9l	0.295529	0.0287464
ENSMUSG00000024736	Tmem132a	0.294506	0.0337821
ENSMUSG00000047281	Sfn	0.292136	0.0611342
ENSMUSG00000011382	Dhdh	0.288037	0.0120982
ENSMUSG00000023004	Tuba1b	0.285638	0.0545519
ENSMUSG00000024665	Fads2	0.282911	0.0389002
ENSMUSG00000038527	C1rl	0.27762	0.0850046
ENSMUSG00000026179	Pnkd	0.277439	0.00024083
ENSMUSG00000032370	Lactb	0.276874	0.0103462
ENSMUSG00000063229	Ldha	0.273681	0.0277326
ENSMUSG00000015094	Npdc1	0.273527	0.0199433
ENSMUSG00000057103	Nat8f1	0.272064	0.0614556
ENSMUSG00000021792	Fam213a	0.270644	0.0163947
ENSMUSG00000022893	Adamts1	0.269553	0.0700839
ENSMUSG00000040263	Klhdc4	0.266558	0.0013357
ENSMUSG00000074890	Lcmt2	0.264467	0.0782605
ENSMUSG00000019797	1700021F05Rik	0.259595	0.0207958
ENSMUSG00000030739	Myh14	0.256712	0.0117542
ENSMUSG00000048707	Tprn	0.255749	0.00156733
ENSMUSG00000093930	Hmgcs1	0.255731	0.09848
ENSMUSG00000032911	Cspg4	0.252971	0.000698378
ENSMUSG00000034714	Ttyh2	0.250683	0.0302528
ENSMUSG00000015357	Clpx	0.249968	0.0549219
ENSMUSG00000014158	Trpv4	0.244908	0.000116795
ENSMUSG00000021697	Depdc1b	0.2434	0.0163755
ENSMUSG00000023832	Acat2	0.241505	0.046102
ENSMUSG00000004266	Ptpn6	0.240724	0.0108178
ENSMUSG00000034858	Fam214a	0.240511	0.0279757
ENSMUSG00000069633	Pex11g	0.240501	0.0258983
ENSMUSG00000024993	Fam45a	0.239986	0.0283609
ENSMUSG00000032492	Pth1r	0.23906	0.0432716
ENSMUSG00000020744	Slc25a19	0.238705	0.0142313
ENSMUSG00000027412	Lpin3	0.237946	0.0186515
ENSMUSG00000051518	Rps19bp1	0.237907	0.0369536
ENSMUSG00000036957	Lrfn3	0.235446	0.0161095
ENSMUSG00000037103	Dcaf15	0.233551	0.09848
ENSMUSG00000069565	Dazap1	0.232677	0.000982936
ENSMUSG00000063897	CAAA01118383.1	0.232221	0.0614556
ENSMUSG00000031960	Aars	0.231409	0.0125435
ENSMUSG00000035845	Alg12	0.230292	0.0462899
ENSMUSG00000057363	Uxs1	0.230017	0.0223156
ENSMUSG00000046079	Lrrc8d	0.229542	0.00354024
ENSMUSG00000028041	Adam15	0.227383	0.0128348
ENSMUSG00000078695	Cisd3	0.226214	0.0725984
ENSMUSG00000032115	Hyou1	0.225582	0.0977629
ENSMUSG00000029580	Actb	0.225211	0.0133477
ENSMUSG00000067924	Rtl8b	0.223339	0.0562392
ENSMUSG00000022540	Rogdi	0.221751	0.00801318
ENSMUSG00000023367	Tmem176a	0.221669	0.000463478
ENSMUSG00000020116	Pno1	0.220741	0.0513206
ENSMUSG00000031781	Ciapin1	0.219566	0.0740686
ENSMUSG00000053291	Rab4b	0.218909	0.0990999
ENSMUSG00000070283	Ndufaf3	0.217503	0.0545519
ENSMUSG00000024958	Gpr137	0.216365	0.00185365
ENSMUSG00000061474	Mrps36	0.215993	0.0934803
ENSMUSG00000011752	Pgam1	0.215505	0.0298589
ENSMUSG00000024772	Ehd1	0.214047	0.0255139
ENSMUSG00000028538	St3gal3	0.214013	0.0202647
ENSMUSG00000062825	Actg1	0.213668	0.0378356
ENSMUSG00000020232	Hmg20b	0.213504	0.00041236
ENSMUSG00000029810	Tmem176b	0.21168	0.0112204
ENSMUSG00000000934	Top1mt	0.210039	0.0369443
ENSMUSG00000030538	Cib1	0.209879	0.0228951
ENSMUSG00000018171	Vmp1	0.209805	0.019433
ENSMUSG00000039834	Zfp335	0.209201	0.00378307
ENSMUSG00000036452	Arhgap26	0.208865	0.0855033
ENSMUSG00000027610	Gss	0.207832	0.0803445
ENSMUSG00000020307	Cdc34	0.207685	0.0932762
ENSMUSG00000066441	Rdh11	0.205818	0.00801318
ENSMUSG00000032349	Elovl5	0.204397	0.0199107
ENSMUSG00000084128	Esrp2	0.204387	0.0325276
ENSMUSG00000039047	Pigk	0.199721	0.0013887
ENSMUSG00000034613	Ppm1h	0.197665	0.0312577
ENSMUSG00000032306	Mpi	0.197315	0.0128348
ENSMUSG00000027429	Sec23b	0.196726	0.0186515
ENSMUSG00000031161	Hdac6	0.192698	0.018444
ENSMUSG00000004843	Chmp2b	0.192558	0.0502169
ENSMUSG00000020775	Mrpl38	0.192405	0.0993913
ENSMUSG00000017428	Psmd11	0.191427	0.00422981
ENSMUSG00000020571	Pdia6	0.18897	0.096614
ENSMUSG00000026914	Psmd14	0.18792	0.0992963
ENSMUSG00000030298	Sec13	0.187371	0.0502169
ENSMUSG00000004565	Pnpla6	0.185041	0.00655227
ENSMUSG00000048578	Mlec	0.184531	0.0501888
ENSMUSG00000023048	Prr13	0.184435	0.0957823
ENSMUSG00000017210	Med24	0.184066	0.0466586
ENSMUSG00000026036	Nif3l1	0.182497	0.0993373
ENSMUSG00000028042	Zbtb7b	0.18156	0.0878385
ENSMUSG00000040188	Scamp2	0.181506	0.00457556
ENSMUSG00000026307	Scly	0.179758	0.0139018
ENSMUSG00000036002	Fam214b	0.179124	0.0780568
ENSMUSG00000003813	Rad23a	0.176971	0.0714555
ENSMUSG00000020898	Ctc1	0.175824	0.079555
ENSMUSG00000028063	Lmna	0.175657	0.0607988
ENSMUSG00000024683	Mrpl16	0.17407	0.0780568
ENSMUSG00000029032	Arhgef16	0.172629	0.00653581
ENSMUSG00000021666	Gfm2	0.171768	0.0672114
ENSMUSG00000039254	Pomt1	0.171069	0.0791892
ENSMUSG00000029616	Erp29	0.169968	0.0207958
ENSMUSG00000062203	Gspt1	0.169291	0.00728161
ENSMUSG00000026201	Stk16	0.168202	0.0850046
ENSMUSG00000067158	Col4a4	0.166985	0.0254548
ENSMUSG00000041733	Coq5	0.163919	0.040569
ENSMUSG00000038023	Atp6v0a2	0.162183	0.0108902
ENSMUSG00000024319	Vps52	0.16138	0.0240299
ENSMUSG00000048277	Syngr2	0.161239	0.0780819
ENSMUSG00000029701	Rbm28	0.154783	0.0714555
ENSMUSG00000029394	Cdk2ap1	0.154652	0.0681865
ENSMUSG00000030805	Stx4a	0.153478	0.0938874
ENSMUSG00000002393	Nr2f6	0.151143	0.0618361
ENSMUSG00000025762	Larp1b	0.149924	0.0812786
ENSMUSG00000046603	Tcaim	0.149652	0.0850046
ENSMUSG00000037894	H2afz	0.149239	0.0171294
ENSMUSG00000035863	Palm	0.135989	0.0648749
ENSMUSG00000037999	Arap2	0.135798	0.0502169
ENSMUSG00000031776	Arl2bp	0.132991	0.0978255
ENSMUSG00000058569	Tmed9	0.131274	0.0780568
ENSMUSG00000037470	Uggt1	0.127728	0.0719403
ENSMUSG00000020827	Mink1	0.0915647	0.0679379
ENSMUSG00000020716	Nf1	-0.10685	0.0679649
ENSMUSG00000038056	Kmt2c	-0.107425	0.0911235
ENSMUSG00000044791	Setd2	-0.108028	0.0312134
ENSMUSG00000053110	Yap1	-0.112901	0.0656794
ENSMUSG00000005886	Ncoa2	-0.113613	0.0765818
ENSMUSG00000048170	Mcmbp	-0.118635	0.086304
ENSMUSG00000036550	Cnot1	-0.121669	0.000833718
ENSMUSG00000021144	Mta1	-0.122929	0.096708
ENSMUSG00000050812	Ecpas	-0.123291	0.00868331
ENSMUSG00000037822	Smim14	-0.123593	0.0450895
ENSMUSG00000015290	Ubl4a	-0.123645	0.0932762
ENSMUSG00000033943	Mga	-0.124148	0.0791892
ENSMUSG00000033237	Arid2	-0.125128	0.0662842
ENSMUSG00000027519	Rab22a	-0.127134	0.0142167
ENSMUSG00000005893	Nr2c2	-0.127296	0.0312134
ENSMUSG00000052751	Repin1	-0.127323	0.086522
ENSMUSG00000027799	Nbea	-0.127815	0.0610678
ENSMUSG00000028053	Ash1l	-0.129462	0.00290529
ENSMUSG00000065954	Tacc1	-0.129694	0.0932762
ENSMUSG00000014195	Dnajc7	-0.131979	0.0388561
ENSMUSG00000033671	Cep350	-0.132239	0.0780568
ENSMUSG00000037503	Fam168b	-0.132252	0.0444723
ENSMUSG00000020594	Pum2	-0.13262	0.0501888
ENSMUSG00000025195	Dnmbp	-0.132701	0.09848
ENSMUSG00000034893	Cog3	-0.133164	0.0884766
ENSMUSG00000102869	2900097C17Rik	-0.133559	0.041334
ENSMUSG00000074748	Atxn7l3b	-0.135085	0.0119849
ENSMUSG00000079215	Zfp664	-0.135661	0.0558489
ENSMUSG00000031729	Ist1	-0.135735	0.0139018
ENSMUSG00000005698	Ctcf	-0.136317	0.0539955
ENSMUSG00000039801	Cplane1	-0.136569	0.0801635
ENSMUSG00000040481	Bptf	-0.136771	0.0878385
ENSMUSG00000009470	Tnpo1	-0.136979	0.088349
ENSMUSG00000046897	Zfp740	-0.137668	0.0207958
ENSMUSG00000036990	Otud4	-0.137927	0.0957823
ENSMUSG00000062866	Phactr2	-0.138937	0.0990076
ENSMUSG00000021140	Pcnx	-0.139917	0.0269427
ENSMUSG00000021488	Nsd1	-0.140158	0.0166075
ENSMUSG00000018076	Med13l	-0.140244	0.0240375
ENSMUSG00000027678	Ncoa3	-0.140744	0.055233
ENSMUSG00000041530	Ago1	-0.141747	0.00697957
ENSMUSG00000034297	Med13	-0.141757	0.0455101
ENSMUSG00000017776	Crk	-0.142839	9.66E-05
ENSMUSG00000043991	Pura	-0.143383	0.0219804
ENSMUSG00000035247	Hectd1	-0.144304	0.018444
ENSMUSG00000038437	Mllt6	-0.144578	0.0847261
ENSMUSG00000021395	Spin1	-0.145331	0.0452178
ENSMUSG00000040865	Ino80d	-0.146496	0.0326884
ENSMUSG00000066415	Msl2	-0.146774	0.051421
ENSMUSG00000044674	Fzd1	-0.147245	0.0412825
ENSMUSG00000049739	Zfp646	-0.147849	0.0767423
ENSMUSG00000071660	Ttc9c	-0.14865	0.0574701
ENSMUSG00000040209	Zfp704	-0.149028	0.024656
ENSMUSG00000035284	Vps13c	-0.14986	0.0562392
ENSMUSG00000026918	Brd3	-0.150775	0.0113647
ENSMUSG00000029647	Pan3	-0.151106	0.0338429
ENSMUSG00000026436	Elk4	-0.151392	0.0199791
ENSMUSG00000005034	Prkacb	-0.151987	0.0103462
ENSMUSG00000037712	Fermt2	-0.152049	0.0911235
ENSMUSG00000057133	Chd6	-0.152096	0.02068
ENSMUSG00000031754	Nudt21	-0.152345	0.0918691
ENSMUSG00000041037	Irgq	-0.15262	0.0788337
ENSMUSG00000046480	Scn4b	-0.152834	0.0687466
ENSMUSG00000026782	Abi2	-0.153619	0.0656794
ENSMUSG00000026313	Hdac4	-0.154054	0.0672114
ENSMUSG00000074994	Qser1	-0.154165	0.0518398
ENSMUSG00000060938	Rpl26	-0.154283	0.0791892
ENSMUSG00000046792	Zfp787	-0.154344	0.0588492
ENSMUSG00000043241	Upf2	-0.154547	0.0283609
ENSMUSG00000027680	Fxr1	-0.154698	0.0216803
ENSMUSG00000024431	Nr3c1	-0.154968	0.0617863
ENSMUSG00000036197	Gxylt1	-0.155304	0.0782605
ENSMUSG00000043716	Rpl7	-0.155584	0.0433177
ENSMUSG00000061477	Rps7	-0.155801	0.0808746
ENSMUSG00000037736	Limch1	-0.156051	0.0321986
ENSMUSG00000009927	Rps25	-0.156221	0.031569
ENSMUSG00000020448	Rnf185	-0.156436	0.0732587
ENSMUSG00000018736	Ndel1	-0.15645	0.097365
ENSMUSG00000047888	Tnrc6b	-0.157409	0.09848
ENSMUSG00000050310	Rictor	-0.157409	0.000228531
ENSMUSG00000028869	Gnl2	-0.157502	0.0687466
ENSMUSG00000058793	Cds2	-0.15799	0.0171943
ENSMUSG00000039108	Lsm14b	-0.159075	0.0745255
ENSMUSG00000002748	Baz1b	-0.160227	0.09848
ENSMUSG00000032086	Bace1	-0.160393	0.00728161
ENSMUSG00000037029	Zfp146	-0.161542	0.0161095
ENSMUSG00000035495	Tstd2	-0.161954	0.0402592
ENSMUSG00000038481	Cdk19	-0.163412	0.0864586
ENSMUSG00000025997	Ikzf2	-0.165101	0.0977629
ENSMUSG00000020257	Wdr82	-0.165418	0.0010368
ENSMUSG00000039068	Zzz3	-0.165642	0.000419273
ENSMUSG00000031393	Mecp2	-0.165659	0.000461435
ENSMUSG00000051864	Tbc1d22a	-0.167306	0.0532648
ENSMUSG00000045098	Kmt5b	-0.167472	0.0107149
ENSMUSG00000019866	Crybg1	-0.167931	0.037337
ENSMUSG00000027782	Kpna4	-0.168789	0.0709268
ENSMUSG00000037369	Kdm6a	-0.16887	0.0175949
ENSMUSG00000044617	Zbtb39	-0.16903	0.063339
ENSMUSG00000025571	Tnrc6c	-0.169842	0.0867969
ENSMUSG00000021540	Smad5	-0.169855	0.000419273
ENSMUSG00000001280	Sp1	-0.169926	0.00146504
ENSMUSG00000036097	Slf2	-0.170333	0.0452178
ENSMUSG00000022353	Mtss1	-0.170564	0.0287589
ENSMUSG00000060657	Marf1	-0.171029	0.00344796
ENSMUSG00000021669	Col4a3bp	-0.173177	0.0142167
ENSMUSG00000003970	Rpl8	-0.174706	0.0714555
ENSMUSG00000049800	Sertad2	-0.174955	0.0791892
ENSMUSG00000040123	Zmym5	-0.175892	0.0686587
ENSMUSG00000035614	Togaram1	-0.176367	0.0181496
ENSMUSG00000043384	Gprasp1	-0.176571	0.0568133
ENSMUSG00000069495	Epc2	-0.17725	0.047561
ENSMUSG00000037523	Mavs	-0.177616	0.00728161
ENSMUSG00000056851	Pcbp2	-0.178233	0.0274659
ENSMUSG00000017418	Arl5b	-0.17845	0.0780907
ENSMUSG00000008683	Rps15a	-0.178912	0.051421
ENSMUSG00000032594	Ip6k1	-0.179217	0.00136561
ENSMUSG00000031209	Heph	-0.180247	0.0568133
ENSMUSG00000038290	Smg6	-0.181403	0.00979496
ENSMUSG00000031618	Nr3c2	-0.181652	0.0687466
ENSMUSG00000037742	Eef1a1	-0.182892	0.0447945
ENSMUSG00000048379	Socs4	-0.182904	0.0767423
ENSMUSG00000060036	Rpl3	-0.18327	0.0568133
ENSMUSG00000035666	Gtf3c4	-0.183607	0.0327985
ENSMUSG00000022791	Tnk2	-0.184625	0.0562392
ENSMUSG00000031216	Stard8	-0.185167	0.00668065
ENSMUSG00000097119	B230354K17Rik	-0.186123	0.076008
ENSMUSG00000034647	Ankrd12	-0.187391	0.0812786
ENSMUSG00000006333	Rps9	-0.18811	0.0579238
ENSMUSG00000039831	Arhgap29	-0.189165	0.042305
ENSMUSG00000035469	Rcbtb1	-0.189666	0.0161095
ENSMUSG00000090083	Rnf8	-0.18995	0.086304
ENSMUSG00000058600	Rpl30	-0.190915	0.0166051
ENSMUSG00000028522	Mier1	-0.191087	0.0540113
ENSMUSG00000059486	Kbtbd2	-0.191497	0.0321986
ENSMUSG00000063317	Usp31	-0.191777	0.0697208
ENSMUSG00000006269	Atp6v1b1	-0.193625	0.0105412
ENSMUSG00000038766	Gabpb2	-0.19366	0.0103462
ENSMUSG00000071415	Rpl23	-0.194422	0.00566107
ENSMUSG00000033721	Vav3	-0.194583	0.0635304
ENSMUSG00000050947	Amigo1	-0.195096	0.0103462
ENSMUSG00000008435	Rdh13	-0.196054	0.0562392
ENSMUSG00000040363	Bcor	-0.196952	0.0945368
ENSMUSG00000032097	Ddx6	-0.197635	0.00041236
ENSMUSG00000042046	Dstyk	-0.198866	0.000483936
ENSMUSG00000025223	Ldb1	-0.199153	0.00718561
ENSMUSG00000020372	Rack1	-0.19995	0.0166659
ENSMUSG00000043929	Klhl15	-0.200441	0.0850525
ENSMUSG00000021959	Lats2	-0.200856	0.047561
ENSMUSG00000027351	Spred1	-0.201204	0.00377897
ENSMUSG00000033411	Ctdspl2	-0.202958	0.0780907
ENSMUSG00000062519	Zfp398	-0.203093	0.0562392
ENSMUSG00000035530	Eif1	-0.204452	0.0432716
ENSMUSG00000029714	Gigyf1	-0.204521	0.0228951
ENSMUSG00000051817	Sox12	-0.205108	0.0142313
ENSMUSG00000040423	Rc3h1	-0.206818	0.00321645
ENSMUSG00000075592	Nynrin	-0.208754	0.0736227
ENSMUSG00000034111	Tmed8	-0.211421	0.00220034
ENSMUSG00000047215	Rpl9	-0.211934	0.0760206
ENSMUSG00000052446	Zfp961	-0.213573	0.0244855
ENSMUSG00000012848	Rps5	-0.215368	0.0113647
ENSMUSG00000019817	Plagl1	-0.216554	0.0700839
ENSMUSG00000032624	Eml4	-0.217073	0.00378307
ENSMUSG00000024298	Zfp871	-0.217189	0.0128023
ENSMUSG00000037172	E330009J07Rik	-0.218759	0.00422713
ENSMUSG00000054793	Cadm4	-0.220122	0.000228531
ENSMUSG00000020357	Flt4	-0.220165	0.0523884
ENSMUSG00000021482	Aaed1	-0.220755	0.0172109
ENSMUSG00000053604	Rpia	-0.222341	0.0700399
ENSMUSG00000034189	Hsdl1	-0.22265	0.0217844
ENSMUSG00000006216	Clcnkb	-0.223285	0.0918298
ENSMUSG00000038486	Sv2a	-0.223606	0.0338405
ENSMUSG00000026694	Mettl13	-0.223861	0.0611342
ENSMUSG00000029154	Cwh43	-0.224439	0.0992963
ENSMUSG00000017405	Nek8	-0.225614	0.0816179
ENSMUSG00000025764	Jade1	-0.226066	0.000419273
ENSMUSG00000038544	Inip	-0.226245	0.0894888
ENSMUSG00000030213	Atf7ip	-0.228136	0.00261704
ENSMUSG00000028081	Rps3a1	-0.229029	0.00117473
ENSMUSG00000046947	Adck2	-0.229328	0.0169929
ENSMUSG00000023022	Lima1	-0.229766	0.00212687
ENSMUSG00000017667	Zfp334	-0.232434	0.0911235
ENSMUSG00000027395	Polr1b	-0.232568	0.0157667
ENSMUSG00000092558	Med20	-0.23272	0.0361639
ENSMUSG00000044026	Slc35g1	-0.232841	0.0103462
ENSMUSG00000039789	Zfp597	-0.233103	0.086522
ENSMUSG00000021661	Ankra2	-0.236002	0.0479445
ENSMUSG00000006127	Inpp5k	-0.237129	0.000130059
ENSMUSG00000078202	Nrarp	-0.237635	0.0400029
ENSMUSG00000066235	Pomgnt2	-0.237947	0.0518398
ENSMUSG00000073678	Pgap1	-0.238124	0.0163977
ENSMUSG00000026923	Notch1	-0.238275	0.0415651
ENSMUSG00000008682	Rpl10	-0.238914	0.0142167
ENSMUSG00000029587	Zfp12	-0.242629	0.0454735
ENSMUSG00000031365	Zfp275	-0.243557	0.0542554
ENSMUSG00000027079	Clp1	-0.244798	0.0501888
ENSMUSG00000022604	Cep97	-0.245154	0.00191949
ENSMUSG00000043090	Zfp866	-0.245371	0.0152114
ENSMUSG00000047878	A4galt	-0.24686	0.0640831
ENSMUSG00000041378	Cldn5	-0.247375	0.0171943
ENSMUSG00000041841	Rpl37	-0.24969	0.0428637
ENSMUSG00000021180	Rps6ka5	-0.250736	0.0977629
ENSMUSG00000037003	Tns2	-0.254353	0.0107149
ENSMUSG00000025019	Lcor	-0.255187	8.33E-05
ENSMUSG00000038677	Scube3	-0.256086	0.0532444
ENSMUSG00000030201	Lrp6	-0.256236	0.016316
ENSMUSG00000031320	Rps4x	-0.256282	0.00026316
ENSMUSG00000020473	Aebp1	-0.259626	0.0200069
ENSMUSG00000022415	Syngr1	-0.259901	0.0349315
ENSMUSG00000025927	Tfap2b	-0.259955	0.0338874
ENSMUSG00000090958	Lrrc32	-0.26017	0.0589928
ENSMUSG00000058655	Eif4b	-0.261926	0.0072594
ENSMUSG00000033857	Engase	-0.26208	0.0545083
ENSMUSG00000048826	Dact2	-0.263006	0.0182037
ENSMUSG00000110185	Igip	-0.263158	0.00718561
ENSMUSG00000054499	Dedd2	-0.264766	0.00992565
ENSMUSG00000064065	Ipcef1	-0.264934	0.0051759
ENSMUSG00000032892	Rangrf	-0.268162	0.0911235
ENSMUSG00000055980	Irs1	-0.271733	0.000427458
ENSMUSG00000041075	Fzd7	-0.276637	0.00268476
ENSMUSG00000098557	Kctd12	-0.277957	0.00566107
ENSMUSG00000061143	Maml3	-0.278084	0.00377897
ENSMUSG00000010721	Lmbr1	-0.279064	0.0598033
ENSMUSG00000035413	Tmem98	-0.280259	0.0448928
ENSMUSG00000015942	Gtf2ird2	-0.280994	0.0274659
ENSMUSG00000025197	Cyp2c23	-0.28432	0.0937822
ENSMUSG00000020491	2810021J22Rik	-0.286943	0.0889787
ENSMUSG00000062563	Cys1	-0.288315	0.000600531
ENSMUSG00000106847	Peg13	-0.28881	0.00319061
ENSMUSG00000048696	Mex3d	-0.292292	0.0780568
ENSMUSG00000091811	Inafm1	-0.293003	0.0501888
ENSMUSG00000069682	Gm10275	-0.294021	0.088349
ENSMUSG00000039086	Ss18l1	-0.301741	0.0589928
ENSMUSG00000020642	Rnf144a	-0.303852	0.0416151
ENSMUSG00000034156	Tspoap1	-0.30448	0.0321986
ENSMUSG00000004105	Angptl2	-0.305316	0.00377897
ENSMUSG00000034460	Six4	-0.315299	0.00149817
ENSMUSG00000074578	Zfas1	-0.318429	0.0479445
ENSMUSG00000031169	Porcn	-0.321436	0.0800345
ENSMUSG00000070348	Ccnd1	-0.321531	0.028967
ENSMUSG00000110195	Pde2a	-0.32297	7.57E-05
ENSMUSG00000048285	Frmd6	-0.324011	0.0985147
ENSMUSG00000099689	Zfp383	-0.326386	0.0517416
ENSMUSG00000027524	Edn3	-0.334457	0.0502483
ENSMUSG00000045441	Gprin3	-0.338946	0.0155902
ENSMUSG00000058056	Palld	-0.339769	0.0103462
ENSMUSG00000041329	Atp1b2	-0.340476	0.059162
ENSMUSG00000002265	Peg3	-0.34342	0.0466686
ENSMUSG00000020482	Ccdc117	-0.344035	0.000482827
ENSMUSG00000053411	Cbx7	-0.348504	7.98E-05
ENSMUSG00000015656	Hspa8	-0.355537	0.0460938
ENSMUSG00000005483	Dnajb1	-0.355847	0.0589928
ENSMUSG00000067586	S1pr3	-0.358209	0.047219
ENSMUSG00000013921	Clip3	-0.359056	0.0791987
ENSMUSG00000047632	Fgfbp3	-0.361181	0.0935949
ENSMUSG00000097412	1810014B01Rik	-0.362183	0.0128023
ENSMUSG00000042659	Arrdc4	-0.363826	0.000127169
ENSMUSG00000033350	Chst2	-0.366017	0.0225107
ENSMUSG00000031841	Cdh13	-0.366813	0.0452178
ENSMUSG00000087150	BC064078	-0.36953	0.0501888
ENSMUSG00000045519	Zfp560	-0.372421	0.0255989
ENSMUSG00000039783	Kmo	-0.372832	0.0502169
ENSMUSG00000024900	Cpt1a	-0.384019	0.0435339
ENSMUSG00000020607	Fam84a	-0.384154	0.0365222
ENSMUSG00000095597	Gm6472	-0.394617	0.0845521
ENSMUSG00000002346	Slc25a42	-0.405115	0.0314391
ENSMUSG00000041351	Rap1gap	-0.405713	0.0957823
ENSMUSG00000039377	Hlx	-0.409385	0.090316
ENSMUSG00000086583	Gm15500	-0.419666	0.0433177
ENSMUSG00000022122	Ednrb	-0.423059	0.0051759
ENSMUSG00000105692	Gm43737	-0.424096	0.0992963
ENSMUSG00000033327	Tnxb	-0.428433	0.0012968
ENSMUSG00000025511	Tspan4	-0.436904	0.000215727
ENSMUSG00000068742	Cry2	-0.44837	0.00992565
ENSMUSG00000018900	Slc22a5	-0.448864	0.0624059
ENSMUSG00000038530	Rgs4	-0.458492	0.0100666
ENSMUSG00000000901	Mmp11	-0.460033	0.0229065
ENSMUSG00000042745	Id1	-0.461688	0.0767423
ENSMUSG00000074063	Osgin1	-0.47727	0.0402966
ENSMUSG00000017897	Eya2	-0.479432	0.0279757
ENSMUSG00000040584	Abcb1a	-0.518351	0.00992565
ENSMUSG00000037621	Atoh8	-0.520937	0.0115249
ENSMUSG00000031167	Rbm3	-0.533716	6.77E-07
ENSMUSG00000049241	Hcar1	-0.546319	0.00923452
ENSMUSG00000061353	Cxcl12	-0.548395	0.00377897
ENSMUSG00000039315	Clnk	-0.549137	0.0780568
ENSMUSG00000110353	Gm33543	-0.558776	0.0601051
ENSMUSG00000060419	Rps16-ps2	-0.560639	0.0134557
ENSMUSG00000045382	Cxcr4	-0.579261	0.00265802
ENSMUSG00000037465	Klf10	-0.581763	0.0216212
ENSMUSG00000040740	Slc25a34	-0.582762	0.0337821
ENSMUSG00000027314	Dll4	-0.586214	1.99E-05
ENSMUSG00000025815	Dhtkd1	-0.590494	7.57E-05
ENSMUSG00000043144	Aqp6	-0.604648	0.0389255
ENSMUSG00000003477	Inmt	-0.620265	0.00573346
ENSMUSG00000053964	Lgals4	-0.640083	0.0103462
ENSMUSG00000106062	Gm43820	-0.641612	0.0800345
ENSMUSG00000020427	Igfbp3	-0.644596	0.0338405
ENSMUSG00000022389	Tef	-0.649107	3.36E-06
ENSMUSG00000028970	Abcb1b	-0.652572	0.0588492
ENSMUSG00000023279	Bmp15	-0.660444	0.0687466
ENSMUSG00000063681	Crb1	-0.6645	0.0207958
ENSMUSG00000038393	Txnip	-0.680029	8.33E-05
ENSMUSG00000022949	Clic6	-0.72172	0.0103462
ENSMUSG00000027796	Smad9	-0.72396	0.0133731
ENSMUSG00000050100	Hmx2	-0.726005	0.000126048
ENSMUSG00000020889	Nr1d1	-0.741277	2.73E-06
ENSMUSG00000021508	Cxcl14	-0.750415	0.00416052
ENSMUSG00000002266	Zim1	-0.797953	0.00308882
ENSMUSG00000055866	Per2	-0.809812	0.000781449
ENSMUSG00000020653	Klf11	-0.813883	0.00111747
ENSMUSG00000007872	Id3	-0.818956	2.03E-09
ENSMUSG00000021775	Nr1d2	-0.842608	2.25E-08
ENSMUSG00000030256	Bhlhe41	-0.978924	5.95E-05
ENSMUSG00000070280	Slc22a14	-1.10403	0.0574701
ENSMUSG00000015957	Wnt11	-1.15096	0.0416151
ENSMUSG00000028957	Per3	-1.22585	7.50E-08
ENSMUSG00000027875	Hmgcs2	-1.68024	0.00136583
ENSMUSG00000034450	Gulo	-1.88433	2.79E-05
ENSMUSG00000059824	Dbp	-2.25898	1.69E-05
ENSMUSG00000109941	Exosc6	-3.17714	0.0484581
