# Supplementary material for: Spaceflight causes strain-dependent gene expression changes in the kidneys of mice
Source: NPJ Microgravity. 2025 Mar 25;11:11. doi: 10.1038/s41526-025-00465-0 (PMC11937539; doi:10.1038/s41526-025-00465-0)
Supplement: Supplementary file 3 — Supplementary Data 2 [file 41526_2025_465_MOESM3_ESM.xls]

## Sheet: Sup 2
Gene ID	Gene Name	log2FoldChange	Adjusted p-value
ENSMUSG00000078238	Gm12854	2.37294	0.0536044
ENSMUSG00000085927	Gm15888	1.83596	0.0241514
ENSMUSG00000021250	Fos	1.60362	0.00233204
ENSMUSG00000038418	Egr1	1.59073	0.000601048
ENSMUSG00000083558	Gm12896	1.52118	0.0211573
ENSMUSG00000037990	Sh3rf3	1.4702	0.0374852
ENSMUSG00000047586	Nccrp1	1.39072	0.00128105
ENSMUSG00000018822	Sfrp5	1.37917	0.0430049
ENSMUSG00000118124	AC129217.1	1.36007	0.0436909
ENSMUSG00000083287	Gm13502	1.30842	0.00211623
ENSMUSG00000112057	Gm21321	1.30438	0.0579603
ENSMUSG00000113425	Gm48653	1.29569	0.00349329
ENSMUSG00000108597	Gm44708	1.2771	0.0105433
ENSMUSG00000047904	Sstr2	1.27109	0.0545193
ENSMUSG00000048782	Insc	1.25511	0.027305
ENSMUSG00000105659	4930509H03Rik	1.09031	0.0217103
ENSMUSG00000029608	Rph3a	1.08204	0.0947585
ENSMUSG00000049892	Rasd1	1.04986	0.0240415
ENSMUSG00000112808	Gm4739	1.03679	0.0744603
ENSMUSG00000022180	Slc7a8	1.00547	0.0016734
ENSMUSG00000096980	Gm26526	0.995349	0.0336401
ENSMUSG00000047986	Palm3	0.993904	0.0111449
ENSMUSG00000105572	Gm43300	0.96632	0.0199615
ENSMUSG00000097088	Gm26615	0.953351	0.0217103
ENSMUSG00000109927	Gm45264	0.926307	0.0719655
ENSMUSG00000030669	Calca	0.893719	0.0301417
ENSMUSG00000115190	Gm49542	0.885699	0.0500723
ENSMUSG00000023279	Bmp15	0.882218	0.0126904
ENSMUSG00000085781	Gm15640	0.874911	0.0223553
ENSMUSG00000106288	Gm43593	0.865883	0.0767934
ENSMUSG00000059852	Kcng2	0.86436	0.0117787
ENSMUSG00000114780	AI197445	0.85062	0.0204553
ENSMUSG00000087006	Gm13889	0.840993	0.00228275
ENSMUSG00000027230	Creb3l1	0.837763	0.0139041
ENSMUSG00000000325	Arvcf	0.837441	0.00152315
ENSMUSG00000031849	Comp	0.830934	0.0478837
ENSMUSG00000112858	Rnf212b	0.830026	0.0161585
ENSMUSG00000035910	Dcdc2a	0.827106	0.0687891
ENSMUSG00000097367	Gm26718	0.822732	0.0811097
ENSMUSG00000037157	Il22ra1	0.82109	0.096359
ENSMUSG00000073485	H3f3aos	0.815299	0.0342192
ENSMUSG00000074217	2210011C24Rik	0.794088	0.0233558
ENSMUSG00000098221	Gm27030	0.792068	0.0651771
ENSMUSG00000034919	Ttc22	0.791222	0.00701308
ENSMUSG00000053560	Ier2	0.783808	0.00253654
ENSMUSG00000075534	Gm13262	0.779951	0.00360405
ENSMUSG00000048583	Igf2	0.771091	0.00821139
ENSMUSG00000029093	Sorcs2	0.769864	0.00857714
ENSMUSG00000115248	Gm49037	0.765959	0.0415097
ENSMUSG00000064453	Snord21	0.765722	0.0781991
ENSMUSG00000065226	Gm25791	0.764058	0.0704314
ENSMUSG00000060985	Tdrd5	0.755515	0.0050735
ENSMUSG00000034212	Ankmy1	0.745262	0.0961123
ENSMUSG00000104026	Gm37212	0.737103	0.0841553
ENSMUSG00000117333	AC154486.3	0.731259	0.0576157
ENSMUSG00000074580	4931440P22Rik	0.720094	0.0704902
ENSMUSG00000006711	D130043K22Rik	0.717328	0.0653212
ENSMUSG00000114172	Gm36298	0.713317	0.0233347
ENSMUSG00000022438	Parvb	0.712495	0.00355694
ENSMUSG00000086706	Gm15848	0.711879	0.02545
ENSMUSG00000098943	Rnu3b1	0.709897	0.0581047
ENSMUSG00000048899	Rimkla	0.707775	0.0235902
ENSMUSG00000065947	mt-Nd4l	0.702655	0.0646252
ENSMUSG00000068876	Cgn	0.697408	0.0162663
ENSMUSG00000037977	6430571L13Rik	0.695873	0.0721301
ENSMUSG00000002250	Ppard	0.691233	0.0581047
ENSMUSG00000042487	Leo1	0.68886	0.014259
ENSMUSG00000064337	mt-Rnr1	0.679836	0.0831301
ENSMUSG00000053613	Notumos	0.678946	0.0476415
ENSMUSG00000042115	Klhdc8a	0.673631	0.0102705
ENSMUSG00000030825	Hsd17b14	0.670874	0.0311635
ENSMUSG00000028834	Trim63	0.669894	0.0913836
ENSMUSG00000027996	Sfrp2	0.668724	0.00971069
ENSMUSG00000038677	Scube3	0.665766	0.0029507
ENSMUSG00000034456	Uroc1	0.665128	0.00840273
ENSMUSG00000005718	Tfap4	0.657357	0.0770659
ENSMUSG00000020679	Hnf1b	0.651828	0.0303834
ENSMUSG00000034159	2310007B03Rik	0.644777	0.000643771
ENSMUSG00000033107	Rnf125	0.644547	0.0493019
ENSMUSG00000024011	Pi16	0.639815	4.48e-05
ENSMUSG00000031790	Mmp15	0.639573	0.0142559
ENSMUSG00000030319	Cand2	0.638579	0.0297601
ENSMUSG00000053175	Bcl3	0.638245	0.098213
ENSMUSG00000096847	Tmem151b	0.636038	0.0318908
ENSMUSG00000110393	Gm36445	0.632721	0.0742479
ENSMUSG00000096870	Gm21816	0.627187	0.0689243
ENSMUSG00000045094	Arhgef37	0.623146	0.0345935
ENSMUSG00000055745	Rtl6	0.621428	0.0781991
ENSMUSG00000045136	Tubb2b	0.62115	0.0142559
ENSMUSG00000080242	Atp6v0c-ps2	0.601112	0.0278747
ENSMUSG00000107182	Gm43268	0.595506	0.0606483
ENSMUSG00000022580	Rhpn1	0.593057	0.0124838
ENSMUSG00000045215	Asxl3	0.590984	0.0814792
ENSMUSG00000032523	Hhatl	0.589351	0.0217103
ENSMUSG00000039328	Rnf122	0.588754	0.00504746
ENSMUSG00000026602	Nphs2	0.58255	0.00715094
ENSMUSG00000103432	6720464F23Rik	0.582287	0.0844751
ENSMUSG00000020121	Srgap1	0.581138	0.0158533
ENSMUSG00000040964	Arhgef10l	0.57974	0.0365277
ENSMUSG00000028919	Arhgef19	0.577753	0.078972
ENSMUSG00000013483	Card14	0.5776	0.0893824
ENSMUSG00000034926	Dhcr24	0.572085	0.0674519
ENSMUSG00000059743	Fdps	0.568926	0.00715591
ENSMUSG00000015944	Castor2	0.567788	0.0217147
ENSMUSG00000067158	Col4a4	0.567078	0.00211623
ENSMUSG00000066026	Dhrs3	0.559098	0.0179165
ENSMUSG00000036106	Prr5	0.558452	0.0648212
ENSMUSG00000055633	Zfp580	0.558095	0.092969
ENSMUSG00000116262	Gm49544	0.556207	0.0719655
ENSMUSG00000036957	Lrfn3	0.554525	0.0102705
ENSMUSG00000097724	Gm26850	0.554231	0.0294289
ENSMUSG00000022861	Dgkg	0.546249	0.0942568
ENSMUSG00000027858	Tspan2	0.543291	0.00045677
ENSMUSG00000024727	Trpm6	0.542727	0.00474213
ENSMUSG00000024165	Jpt2	0.542701	0.0190831
ENSMUSG00000044647	Csrnp3	0.541057	0.0919539
ENSMUSG00000026971	Itgb6	0.539655	0.0415097
ENSMUSG00000086054	Hnf1aos1	0.538679	0.0335324
ENSMUSG00000044646	Zbtb7c	0.538527	0.0585948
ENSMUSG00000019856	Fam184a	0.532073	0.0862811
ENSMUSG00000098022	Zfp82	0.530568	0.0606483
ENSMUSG00000037664	Cdkn1c	0.529751	0.000896946
ENSMUSG00000034613	Ppm1h	0.527834	0.0176633
ENSMUSG00000041552	Ptchd1	0.525343	0.0889644
ENSMUSG00000034371	Tkfc	0.518819	0.0799083
ENSMUSG00000046159	Chrm3	0.51129	0.0307854
ENSMUSG00000018678	Sp2	0.509198	0.0500723
ENSMUSG00000037005	Xpnpep2	0.508934	0.0197514
ENSMUSG00000045294	Insig1	0.507948	0.0891696
ENSMUSG00000008348	Ubc	0.50272	0.0576157
ENSMUSG00000087221	BC037032	0.502272	0.0812204
ENSMUSG00000024736	Tmem132a	0.49737	0.0182538
ENSMUSG00000034714	Ttyh2	0.497141	0.0678271
ENSMUSG00000054074	Skida1	0.493681	0.0627274
ENSMUSG00000018339	Gpx3	0.487205	0.0956527
ENSMUSG00000031891	Hsd11b2	0.485608	0.0580199
ENSMUSG00000097729	2310015A10Rik	0.483822	0.0940908
ENSMUSG00000066438	Plekhd1	0.483067	0.0772788
ENSMUSG00000091243	Vgll3	0.48198	0.042815
ENSMUSG00000005125	Ndrg1	0.478618	0.0880484
ENSMUSG00000051169	Rpusd3	0.469609	0.0814792
ENSMUSG00000056413	Adap1	0.463852	0.0939217
ENSMUSG00000007817	Zmiz1	0.461758	0.0788354
ENSMUSG00000036095	Dgkb	0.461442	0.0526396
ENSMUSG00000058454	Dhcr7	0.460103	0.0145085
ENSMUSG00000026463	Atp2b4	0.460074	0.00258403
ENSMUSG00000041119	Pde9a	0.459979	0.0993636
ENSMUSG00000022037	Clu	0.457905	0.0168376
ENSMUSG00000086390	1810019D21Rik	0.456445	0.0665785
ENSMUSG00000000416	Cttnbp2	0.454856	0.00213986
ENSMUSG00000032332	Col12a1	0.453769	0.0709162
ENSMUSG00000063903	Klk1	0.449583	0.0189309
ENSMUSG00000044566	Cage1	0.449111	0.012218
ENSMUSG00000051495	Irf2bp2	0.443614	0.0103483
ENSMUSG00000061046	Haghl	0.442417	0.00715591
ENSMUSG00000018411	Mapt	0.441794	0.0241214
ENSMUSG00000025902	Sox17	0.440491	0.0307854
ENSMUSG00000036390	Gadd45a	0.439511	0.0151264
ENSMUSG00000027827	Kcnab1	0.433101	0.0831301
ENSMUSG00000078963	Hsbp1l1	0.428216	0.0824192
ENSMUSG00000071856	Mcc	0.420991	0.00423282
ENSMUSG00000052595	A1cf	0.41999	0.0858988
ENSMUSG00000107881	Gm44250	0.419508	0.0047652
ENSMUSG00000078868	Gm14412	0.41889	0.0735112
ENSMUSG00000085795	Zfp703	0.417964	0.0706742
ENSMUSG00000028059	Arhgef2	0.416566	0.0230056
ENSMUSG00000000093	Tbx2	0.408803	0.0489063
ENSMUSG00000028031	Dkk2	0.403051	0.063129
ENSMUSG00000029580	Actb	0.402005	0.0978073
ENSMUSG00000096054	Syne1	0.401763	0.0318554
ENSMUSG00000054385	Ceacam2	0.400784	0.0594932
ENSMUSG00000016458	Wt1	0.400516	0.0616801
ENSMUSG00000021750	Fam107a	0.398979	0.0148397
ENSMUSG00000099966	2810402E24Rik	0.398591	0.0318554
ENSMUSG00000034330	Plcg2	0.398541	0.0639538
ENSMUSG00000074622	Mafb	0.398068	0.0664608
ENSMUSG00000031349	Nsdhl	0.397761	0.05625
ENSMUSG00000066357	Wdr6	0.393914	0.0646252
ENSMUSG00000020340	Cyfip2	0.391382	0.0648212
ENSMUSG00000032625	Thsd7a	0.390795	0.0348531
ENSMUSG00000078706	Gm53	0.389627	0.0992451
ENSMUSG00000038331	Satb2	0.388995	0.0241987
ENSMUSG00000035275	Raver2	0.388049	0.0744603
ENSMUSG00000070883	Ccdc173	0.381643	0.054204
ENSMUSG00000048406	B330016D10Rik	0.381246	0.0594721
ENSMUSG00000009566	Fpgs	0.380517	0.0740506
ENSMUSG00000020741	Cluh	0.380512	0.0897395
ENSMUSG00000021559	Dapk1	0.380284	0.0264823
ENSMUSG00000036473	Tbc1d24	0.378622	0.0233347
ENSMUSG00000031520	Vegfc	0.377972	0.0700181
ENSMUSG00000025196	Cpn1	0.374064	0.0814792
ENSMUSG00000019647	Sema6a	0.373118	0.0689377
ENSMUSG00000108350	Gm44950	0.371517	0.0375434
ENSMUSG00000017639	Rab11fip4	0.370841	0.0143266
ENSMUSG00000017677	Wsb1	0.365951	0.0949543
ENSMUSG00000046079	Lrrc8d	0.358408	0.0985668
ENSMUSG00000024565	Sall3	0.353844	0.0841553
ENSMUSG00000026255	Efhd1	0.351394	0.00689822
ENSMUSG00000025885	Myo5b	0.345811	0.0152136
ENSMUSG00000019478	Rab4a	0.343879	0.0315679
ENSMUSG00000026500	Cox20	0.342754	0.0421612
ENSMUSG00000052632	Asap2	0.338984	0.0200936
ENSMUSG00000069892	9930111J21Rik2	0.336577	0.0704527
ENSMUSG00000036617	Etl4	0.335389	0.0349732
ENSMUSG00000085037	4933421O10Rik	0.332205	0.0954423
ENSMUSG00000020329	Polrmt	0.328795	0.0688669
ENSMUSG00000025212	Sfxn3	0.327816	0.0579603
ENSMUSG00000033389	Arhgap44	0.326118	0.020914
ENSMUSG00000022763	Aifm3	0.324955	0.0868559
ENSMUSG00000024236	Svil	0.324752	0.027129
ENSMUSG00000079469	Pigb	0.324702	0.062475
ENSMUSG00000034813	Grip1	0.323934	0.0917773
ENSMUSG00000058833	Rex1bd	0.321871	0.0742479
ENSMUSG00000031548	Sfrp1	0.321366	0.0126689
ENSMUSG00000025092	Hspa12a	0.320931	0.0266785
ENSMUSG00000041895	Wipi1	0.320552	0.0731002
ENSMUSG00000035392	Dennd1a	0.319792	0.0586801
ENSMUSG00000073910	Mob3b	0.31965	0.0199615
ENSMUSG00000084128	Esrp2	0.319637	0.0415097
ENSMUSG00000061751	Kalrn	0.318321	0.0126689
ENSMUSG00000029101	Rgs12	0.317062	0.0731709
ENSMUSG00000032718	Mansc1	0.315835	0.0217103
ENSMUSG00000028917	Plekhm2	0.313352	0.0815422
ENSMUSG00000031881	Cdh16	0.310274	0.0217103
ENSMUSG00000007721	Ccdc124	0.306668	0.0912699
ENSMUSG00000063894	Zkscan8	0.305646	0.0381577
ENSMUSG00000042063	Zfp386	0.303902	0.0470953
ENSMUSG00000027210	Meis2	0.302477	0.0744898
ENSMUSG00000005299	Letm1	0.302398	0.0241666
ENSMUSG00000020642	Rnf144a	0.302017	0.0743447
ENSMUSG00000020462	Cfap36	0.301403	0.0526465
ENSMUSG00000073755	5730409E04Rik	0.30115	0.064317
ENSMUSG00000028238	Atp6v0d2	0.297479	0.0329128
ENSMUSG00000034427	Myo15b	0.295475	0.097332
ENSMUSG00000020744	Slc25a19	0.293884	0.0374852
ENSMUSG00000045691	Thtpa	0.293539	0.0606483
ENSMUSG00000025142	Aspscr1	0.29307	0.0112933
ENSMUSG00000090626	Tex9	0.292991	0.0487991
ENSMUSG00000029032	Arhgef16	0.29287	0.0698631
ENSMUSG00000057315	Arhgap24	0.286679	0.0862811
ENSMUSG00000058690	Ccser2	0.28572	0.0654376
ENSMUSG00000000216	Scnn1g	0.282151	0.0917773
ENSMUSG00000041134	Cyyr1	0.273115	0.098213
ENSMUSG00000031227	Magee1	0.272961	0.0526465
ENSMUSG00000032463	Faim	0.27205	0.0484839
ENSMUSG00000027523	Gnas	0.268828	0.098213
ENSMUSG00000034109	Golim4	0.266891	0.0990258
ENSMUSG00000026566	Mpzl1	0.263003	0.0689243
ENSMUSG00000071042	Rasgrp3	0.261739	0.0841553
ENSMUSG00000037366	Pafah2	0.261484	0.042815
ENSMUSG00000065979	Cpped1	0.260696	0.0129298
ENSMUSG00000044712	Slc38a6	0.255938	0.0719655
ENSMUSG00000031626	Sorbs2	0.254242	0.0240415
ENSMUSG00000029729	Zkscan1	0.253164	0.0144859
ENSMUSG00000024269	Tpgs2	0.251191	0.0644621
ENSMUSG00000024169	Ift140	0.251061	0.0536044
ENSMUSG00000044393	Dsg2	0.247957	0.064269
ENSMUSG00000063410	Stk24	0.242469	0.0568759
ENSMUSG00000032018	Sc5d	0.240874	0.0468905
ENSMUSG00000024104	Washc2	0.238594	0.0507468
ENSMUSG00000035954	Dock4	0.237523	0.0942568
ENSMUSG00000027695	Pld1	0.232593	0.0940908
ENSMUSG00000032249	Anp32a	0.227353	0.00879159
ENSMUSG00000026672	Optn	0.225812	0.0401061
ENSMUSG00000014426	Map3k4	0.223244	0.0606483
ENSMUSG00000032352	Lrrc1	0.220681	0.0702734
ENSMUSG00000041777	Cir1	0.219806	0.0922715
ENSMUSG00000040820	Hlcs	0.215987	0.056894
ENSMUSG00000019971	Cep290	0.214968	0.0120226
ENSMUSG00000026490	Cdc42bpa	0.214886	0.0581047
ENSMUSG00000020413	Hus1	0.207049	0.0576318
ENSMUSG00000059923	Grb2	0.201943	0.0903629
ENSMUSG00000027374	Mrps5	0.198386	0.0619061
ENSMUSG00000001768	Rin2	0.196874	0.0812025
ENSMUSG00000037697	Ddhd1	0.196048	0.0912699
ENSMUSG00000102976	Zc3h11a	0.190278	0.380214
ENSMUSG00000025246	Tbl1x	0.177332	0.0813676
ENSMUSG00000057329	Bcl2	0.17365	0.0497046
ENSMUSG00000034252	Senp6	0.149311	0.0662009
ENSMUSG00000035949	Fbxw2	-0.125914	0.0905825
ENSMUSG00000035284	Vps13c	-0.140509	0.0719655
ENSMUSG00000025078	Nhlrc2	-0.148575	0.0644005
ENSMUSG00000026848	Tor1b	-0.152372	0.0220767
ENSMUSG00000024122	Pdpk1	-0.156914	0.0891311
ENSMUSG00000022781	Pak2	-0.157162	0.0478837
ENSMUSG00000036323	Srp72	-0.164381	0.0748769
ENSMUSG00000029110	Rnf4	-0.164606	0.00879748
ENSMUSG00000036646	Man1b1	-0.179109	0.0594932
ENSMUSG00000030967	Zranb1	-0.180903	0.0678271
ENSMUSG00000027668	Mfn1	-0.184909	0.0120226
ENSMUSG00000048000	Gigyf2	-0.188681	0.0569185
ENSMUSG00000015776	Med22	-0.190009	0.0814792
ENSMUSG00000037260	Hgsnat	-0.190336	0.0631752
ENSMUSG00000022066	Entpd4b	-0.190605	0.0744603
ENSMUSG00000095463	Entpd4	-0.190605	0.0744603
ENSMUSG00000026608	Kctd3	-0.192524	0.0307854
ENSMUSG00000006494	Pdk1	-0.194334	0.0765151
ENSMUSG00000047539	Fbxo28	-0.198326	0.0105863
ENSMUSG00000027865	Gdap2	-0.198894	0.0582183
ENSMUSG00000054843	Atrnl1	-0.199745	0.0227151
ENSMUSG00000021149	Gtpbp4	-0.202617	0.0126689
ENSMUSG00000014355	Anapc1	-0.204737	0.0667463
ENSMUSG00000031729	Ist1	-0.208356	0.0240415
ENSMUSG00000034320	Slc26a2	-0.208621	0.027129
ENSMUSG00000029924	Slc37a3	-0.213063	0.0837993
ENSMUSG00000038619	Ensa	-0.213308	0.0472667
ENSMUSG00000026577	Blzf1	-0.215172	0.0234109
ENSMUSG00000026289	Atg16l1	-0.218547	0.0744898
ENSMUSG00000028878	Fam76a	-0.221081	0.0813676
ENSMUSG00000012535	Tnpo3	-0.221204	0.0321368
ENSMUSG00000021385	Ippk	-0.222119	0.0881548
ENSMUSG00000017561	Crlf3	-0.222232	0.0919539
ENSMUSG00000020458	Rtn4	-0.222233	0.00168837
ENSMUSG00000020248	Nfyb	-0.223674	0.0640877
ENSMUSG00000022555	Dgat1	-0.22395	0.062475
ENSMUSG00000093752	Gm20716	-0.224546	0.0910069
ENSMUSG00000034893	Cog3	-0.22472	0.0872736
ENSMUSG00000031918	Mtmr2	-0.225395	0.0489338
ENSMUSG00000021518	Ptdss1	-0.22616	0.0667463
ENSMUSG00000040599	Mis12	-0.226966	0.0536044
ENSMUSG00000020954	Strn3	-0.227231	0.0744898
ENSMUSG00000004558	Ndrg2	-0.230908	0.0964598
ENSMUSG00000023963	Cyp39a1	-0.230997	0.0891311
ENSMUSG00000040325	Dcaf1	-0.232416	0.090103
ENSMUSG00000042472	Zfp410	-0.235281	0.0322371
ENSMUSG00000041769	Ppp2r2d	-0.237241	0.0942568
ENSMUSG00000069495	Epc2	-0.241751	0.0446781
ENSMUSG00000027630	Tbl1xr1	-0.242056	0.0917943
ENSMUSG00000041797	Abca9	-0.24245	0.0910091
ENSMUSG00000027804	Ppid	-0.243041	0.0484839
ENSMUSG00000035620	Ric8b	-0.243099	0.0556306
ENSMUSG00000031156	Slc35a2	-0.243665	0.0702734
ENSMUSG00000038506	Dcun1d2	-0.246293	0.0773546
ENSMUSG00000032437	Stt3b	-0.246591	0.0949103
ENSMUSG00000026457	Adipor1	-0.247801	0.0707463
ENSMUSG00000031358	Msl3	-0.24791	0.0854137
ENSMUSG00000071359	Tbpl1	-0.249911	0.0198406
ENSMUSG00000030275	Etnk1	-0.250516	0.0903629
ENSMUSG00000021830	Txndc16	-0.250755	0.0841553
ENSMUSG00000020257	Wdr82	-0.251506	0.0568759
ENSMUSG00000067787	Blcap	-0.251742	0.0487991
ENSMUSG00000015961	Adss	-0.252448	0.0459426
ENSMUSG00000026238	Ptma	-0.252499	0.00645858
ENSMUSG00000041712	Ubr7	-0.252811	0.0307854
ENSMUSG00000100164	2610306M01Rik	-0.254073	0.0995569
ENSMUSG00000021771	Vdac2	-0.254338	0.0165003
ENSMUSG00000017802	Retreg3	-0.255047	0.00867566
ENSMUSG00000036890	Gtdc1	-0.256357	0.0423122
ENSMUSG00000022828	Gtf2e1	-0.25936	0.0977921
ENSMUSG00000043131	Mob1a	-0.262953	0.0323967
ENSMUSG00000028899	Taf12	-0.264275	0.0948247
ENSMUSG00000006599	Gtf2h1	-0.26454	0.034036
ENSMUSG00000026698	Pigc	-0.265117	0.0500068
ENSMUSG00000026335	Pam	-0.265248	0.0909385
ENSMUSG00000118346	Tmem179b	-0.266307	0.0742479
ENSMUSG00000031568	Rwdd4a	-0.266413	0.0180312
ENSMUSG00000026491	Ahctf1	-0.266734	0.0349588
ENSMUSG00000029221	Slc30a9	-0.267002	0.0809065
ENSMUSG00000028017	Egf	-0.268273	0.0231697
ENSMUSG00000039725	Trp53rka	-0.268616	0.0673664
ENSMUSG00000028683	Eif2b3	-0.269255	0.0799083
ENSMUSG00000059173	Pde1a	-0.269471	0.0780384
ENSMUSG00000005813	Metap1	-0.270692	0.0150136
ENSMUSG00000027602	Map1lc3a	-0.27129	0.0841553
ENSMUSG00000030753	Thap12	-0.271768	0.0961123
ENSMUSG00000055553	Kxd1	-0.273023	0.0606483
ENSMUSG00000019578	Ubxn6	-0.274852	0.0917773
ENSMUSG00000021258	Ccnk	-0.277509	0.00573718
ENSMUSG00000002845	Tmem39a	-0.280058	0.0324541
ENSMUSG00000066800	Rnasel	-0.28185	0.0584194
ENSMUSG00000036442	Thap11	-0.284226	0.00836984
ENSMUSG00000019891	Dcbld1	-0.284389	0.0590358
ENSMUSG00000028420	Tmem38b	-0.284604	0.0584194
ENSMUSG00000027708	Dcun1d1	-0.285427	0.0443761
ENSMUSG00000001700	Gramd3	-0.286117	0.0347911
ENSMUSG00000011960	Ccnt1	-0.287365	0.0901797
ENSMUSG00000029426	Scarb2	-0.290614	0.0422521
ENSMUSG00000041453	Rpl21	-0.29225	0.0606483
ENSMUSG00000046808	Atp10d	-0.292359	0.00945128
ENSMUSG00000002325	Irf9	-0.293444	0.0470953
ENSMUSG00000022704	Qtrt2	-0.294066	0.0186074
ENSMUSG00000029534	St7	-0.294918	0.0813664
ENSMUSG00000053559	Smagp	-0.295923	0.0835739
ENSMUSG00000035399	Oser1	-0.296283	0.0314401
ENSMUSG00000031558	Slit2	-0.296949	0.071889
ENSMUSG00000020610	Amz2	-0.297037	0.0334515
ENSMUSG00000015575	Atp6v0e	-0.298623	0.0556306
ENSMUSG00000022283	Pabpc1	-0.298954	0.0614683
ENSMUSG00000022969	Il10rb	-0.301809	0.0850296
ENSMUSG00000050890	Pdik1l	-0.301908	0.0147876
ENSMUSG00000026479	Lamc2	-0.302433	0.00933776
ENSMUSG00000020014	Cfap54	-0.303659	0.0899916
ENSMUSG00000003380	Rabac1	-0.308305	0.0776005
ENSMUSG00000014353	Tmem87b	-0.308933	0.00972811
ENSMUSG00000028773	Fabp3	-0.309444	0.0786802
ENSMUSG00000038612	Mcl1	-0.309585	0.054036
ENSMUSG00000029394	Cdk2ap1	-0.31013	0.042815
ENSMUSG00000029998	Pcyox1	-0.312298	0.0241987
ENSMUSG00000022570	Tsta3	-0.312365	0.0581047
ENSMUSG00000028015	Ctso	-0.312533	0.0903629
ENSMUSG00000049755	Zfp672	-0.315309	0.00840273
ENSMUSG00000021171	Esyt2	-0.316506	0.00388529
ENSMUSG00000019528	Gyg	-0.317757	0.0629739
ENSMUSG00000051557	Pusl1	-0.317799	0.0734465
ENSMUSG00000033880	Lgals3bp	-0.318426	0.0779588
ENSMUSG00000032171	Pin1	-0.319615	0.0544148
ENSMUSG00000094870	Zfp131	-0.320288	0.074099
ENSMUSG00000071551	Akr1c19	-0.321057	0.0349809
ENSMUSG00000031791	Tmem38a	-0.322513	0.0147138
ENSMUSG00000006931	P3h4	-0.322827	0.0775329
ENSMUSG00000039770	Ypel5	-0.324839	0.0143266
ENSMUSG00000026869	Psmd5	-0.324923	0.0673664
ENSMUSG00000029416	Slc15a4	-0.325829	0.036785
ENSMUSG00000001366	Fbxo9	-0.327314	0.0258254
ENSMUSG00000090137	Uba52	-0.327515	0.0590054
ENSMUSG00000004880	Lbr	-0.328981	0.0470953
ENSMUSG00000035297	Cops4	-0.329117	0.0364473
ENSMUSG00000022681	Ntan1	-0.329213	0.0606483
ENSMUSG00000020063	Sirt1	-0.330668	0.0598336
ENSMUSG00000033985	Tesk2	-0.335058	0.0385633
ENSMUSG00000022684	Bfar	-0.335706	0.0120904
ENSMUSG00000024245	Tmem178	-0.335801	0.0544148
ENSMUSG00000071632	2510002D24Rik	-0.336404	0.0359121
ENSMUSG00000031029	Eif3f	-0.336546	0.0184198
ENSMUSG00000031209	Heph	-0.336698	0.0322371
ENSMUSG00000031545	Gpat4	-0.338363	0.0541235
ENSMUSG00000025362	Rps26	-0.340574	0.0646252
ENSMUSG00000027810	Eif2a	-0.340643	0.0375434
ENSMUSG00000013275	Slc41a1	-0.340669	0.0889644
ENSMUSG00000024725	Ostf1	-0.34095	0.0735193
ENSMUSG00000026088	Mitd1	-0.344897	0.0518386
ENSMUSG00000031221	Igbp1	-0.347514	0.0132691
ENSMUSG00000027180	Fbxo3	-0.349551	0.0578285
ENSMUSG00000028709	Mob3c	-0.352574	0.0809429
ENSMUSG00000028669	Pithd1	-0.357275	0.0439644
ENSMUSG00000021629	Slc30a5	-0.358394	0.0769801
ENSMUSG00000038525	Armc10	-0.359032	0.089188
ENSMUSG00000004356	Utp20	-0.360206	0.0324541
ENSMUSG00000028822	Tmem50a	-0.361775	0.0223553
ENSMUSG00000031875	Cmtm3	-0.362139	0.0619061
ENSMUSG00000039990	Edrf1	-0.362442	0.020914
ENSMUSG00000030888	Rrp8	-0.363126	0.00559044
ENSMUSG00000032112	Trappc4	-0.363191	0.0770659
ENSMUSG00000063281	Zfp35	-0.364488	0.0878514
ENSMUSG00000025049	Taf5	-0.364558	0.0398626
ENSMUSG00000017707	Serinc3	-0.36749	0.0047652
ENSMUSG00000000056	Narf	-0.367949	0.0501419
ENSMUSG00000021242	Npc2	-0.368271	0.0311828
ENSMUSG00000028889	Yrdc	-0.370147	0.056153
ENSMUSG00000056116	H2-T22	-0.372412	0.0264823
ENSMUSG00000041126	H2afv	-0.373686	0.0632307
ENSMUSG00000025436	Atp23	-0.374768	0.0719655
ENSMUSG00000049950	Rpp38	-0.375296	0.0322294
ENSMUSG00000066232	Ipo7	-0.378265	0.0800206
ENSMUSG00000071415	Rpl23	-0.380108	0.0496406
ENSMUSG00000014077	Chp1	-0.383298	0.0190831
ENSMUSG00000021102	Glrx5	-0.38403	0.0430487
ENSMUSG00000006941	Eif1b	-0.384311	0.0545193
ENSMUSG00000022122	Ednrb	-0.38533	0.0368765
ENSMUSG00000026110	Mgat4a	-0.386021	0.012218
ENSMUSG00000035642	Aamdc	-0.386063	0.0905825
ENSMUSG00000062683	Atp5g2	-0.387921	0.00857714
ENSMUSG00000079491	H2-T10	-0.387925	0.0758473
ENSMUSG00000031068	Glrx3	-0.388086	0.098213
ENSMUSG00000027598	Itch	-0.388652	0.00857714
ENSMUSG00000028494	Plin2	-0.39027	0.034036
ENSMUSG00000068039	Tcp1	-0.390542	0.0606483
ENSMUSG00000078941	Ak6	-0.391618	0.0897594
ENSMUSG00000059070	Rpl18	-0.391684	0.0299376
ENSMUSG00000047040	Prr15l	-0.391805	0.0667463
ENSMUSG00000024875	Yif1a	-0.392539	0.0474013
ENSMUSG00000032892	Rangrf	-0.39377	0.0147138
ENSMUSG00000018761	Mpdu1	-0.39504	0.00715591
ENSMUSG00000038975	Rabggtb	-0.396907	0.00648305
ENSMUSG00000063889	Crem	-0.397467	0.0644005
ENSMUSG00000025724	Sec11a	-0.397574	0.0265221
ENSMUSG00000021037	Ahsa1	-0.397612	0.0422521
ENSMUSG00000009630	Ppp2cb	-0.398686	0.000652182
ENSMUSG00000025508	Rplp2	-0.400248	0.0735948
ENSMUSG00000039789	Zfp597	-0.401116	0.0240415
ENSMUSG00000045503	Sys1	-0.401437	0.0228442
ENSMUSG00000022014	Epsti1	-0.401943	0.0642724
ENSMUSG00000079104	Prps1l3	-0.404539	0.0169758
ENSMUSG00000023572	Ccndbp1	-0.40454	0.00836116
ENSMUSG00000025287	Acot9	-0.405945	0.0814792
ENSMUSG00000025967	Eef1b2	-0.407155	0.0563534
ENSMUSG00000019054	Fis1	-0.407653	0.0483159
ENSMUSG00000005054	Cstb	-0.408947	0.0812204
ENSMUSG00000028633	Ctps	-0.409104	0.0111622
ENSMUSG00000025586	Cpeb1	-0.410555	0.0757611
ENSMUSG00000030729	Pgm2l1	-0.411589	0.0662009
ENSMUSG00000031278	Acsl4	-0.411743	0.069512
ENSMUSG00000023307	Mar-05	-0.412685	0.0221067
ENSMUSG00000050732	Vamp8	-0.41322	0.02545
ENSMUSG00000037742	Eef1a1	-0.416956	0.0580016
ENSMUSG00000010048	Ifrd2	-0.421989	0.0731985
ENSMUSG00000079144	A130010J15Rik	-0.422221	0.0430487
ENSMUSG00000028035	Dnajb4	-0.427741	0.0580199
ENSMUSG00000062353	Gm15772	-0.429266	0.0612446
ENSMUSG00000031320	Rps4x	-0.429876	0.0170073
ENSMUSG00000024066	Xdh	-0.430461	0.0984437
ENSMUSG00000036833	Pnpla7	-0.4313	0.00857714
ENSMUSG00000041548	Hspb8	-0.431414	0.0301417
ENSMUSG00000025069	Gsto2	-0.431546	0.00969751
ENSMUSG00000042198	Chchd7	-0.431819	0.0469629
ENSMUSG00000007739	Cct4	-0.432573	0.0103333
ENSMUSG00000015966	Il17rb	-0.434006	0.027112
ENSMUSG00000042064	Myo3b	-0.435126	0.0695679
ENSMUSG00000002395	Use1	-0.437603	0.0239799
ENSMUSG00000020334	Slc22a4	-0.440603	0.0374852
ENSMUSG00000037762	Slc16a9	-0.443969	0.0897395
ENSMUSG00000084349	Rpl3-ps1	-0.44514	0.0052028
ENSMUSG00000025911	Adhfe1	-0.445517	0.0990258
ENSMUSG00000086290	Snhg12	-0.446167	0.0168809
ENSMUSG00000041841	Rpl37	-0.449202	0.0233558
ENSMUSG00000038489	Polr2l	-0.450143	0.0143266
ENSMUSG00000068749	Psma5	-0.453411	0.0748769
ENSMUSG00000110353	Gm33543	-0.454369	0.0897594
ENSMUSG00000036123	Slc9a3	-0.456232	0.054204
ENSMUSG00000017188	Coa3	-0.457646	0.0939022
ENSMUSG00000097906	Gm9625	-0.458551	0.0820213
ENSMUSG00000027170	Eif3m	-0.459495	0.0917773
ENSMUSG00000038530	Rgs4	-0.459596	0.0482738
ENSMUSG00000030222	Rerg	-0.460629	0.0230673
ENSMUSG00000075232	Amd1	-0.463429	0.0606483
ENSMUSG00000028495	Rps6	-0.466154	0.0129115
ENSMUSG00000024436	Mrps18b	-0.469741	0.00606907
ENSMUSG00000081406	Rps6-ps4	-0.4727	0.0632307
ENSMUSG00000028936	Rpl22	-0.475641	0.070022
ENSMUSG00000083061	Gm12191	-0.477476	0.0162663
ENSMUSG00000024352	Spata24	-0.478441	0.0204448
ENSMUSG00000020376	Rnf130	-0.479908	0.0662009
ENSMUSG00000031591	Asah1	-0.480678	0.0129582
ENSMUSG00000026669	Mcm10	-0.480689	0.0969239
ENSMUSG00000026021	Sumo1	-0.481909	0.0877365
ENSMUSG00000053192	Mllt11	-0.485323	0.00468104
ENSMUSG00000026193	Fn1	-0.491554	0.0321853
ENSMUSG00000027698	Nceh1	-0.500948	0.00938496
ENSMUSG00000020372	Rack1	-0.504567	0.0545193
ENSMUSG00000019948	Actr6	-0.508481	0.0436909
ENSMUSG00000030545	Pex11a	-0.510551	0.0581047
ENSMUSG00000108414	Snhg1	-0.512181	0.0614683
ENSMUSG00000034892	Rps29	-0.51271	0.0268294
ENSMUSG00000024694	Keg1	-0.513176	0.0590358
ENSMUSG00000067274	Rplp0	-0.514832	0.0129115
ENSMUSG00000041046	Ramp3	-0.515155	0.00571549
ENSMUSG00000030157	Clec2d	-0.515578	0.00189308
ENSMUSG00000036814	Slc6a20a	-0.516359	0.0381221
ENSMUSG00000021018	Polr2h	-0.521961	0.00848827
ENSMUSG00000030268	Bcat1	-0.533458	0.0735112
ENSMUSG00000028111	Ctsk	-0.535762	0.0439864
ENSMUSG00000021211	Akr1c12	-0.536376	0.0694716
ENSMUSG00000015013	Trappc2l	-0.536514	0.0476415
ENSMUSG00000028081	Rps3a1	-0.537596	0.0241514
ENSMUSG00000027635	Dsn1	-0.540667	0.0143266
ENSMUSG00000020572	Nampt	-0.543581	0.0143266
ENSMUSG00000037805	Rpl10a	-0.545228	0.0628926
ENSMUSG00000003477	Inmt	-0.548381	0.0606483
ENSMUSG00000010538	Tsacc	-0.550224	0.0526396
ENSMUSG00000039646	Vasn	-0.550346	0.096359
ENSMUSG00000021417	Eci2	-0.553812	0.00263045
ENSMUSG00000090553	Snrpe	-0.556824	0.054204
ENSMUSG00000020482	Ccdc117	-0.559449	0.00340466
ENSMUSG00000002228	Ppm1j	-0.560953	0.0929377
ENSMUSG00000030031	Kbtbd8	-0.564704	0.0769801
ENSMUSG00000056234	Ncoa4	-0.566707	0.012218
ENSMUSG00000107689	Gm44386	-0.56705	0.0231697
ENSMUSG00000050097	Ces2b	-0.569004	0.0912699
ENSMUSG00000079737	3110001I22Rik	-0.569592	0.0438406
ENSMUSG00000040812	Agbl2	-0.570792	0.0922985
ENSMUSG00000028127	Abcd3	-0.574803	0.0824192
ENSMUSG00000063696	Gm8730	-0.575031	0.0126689
ENSMUSG00000084983	Gm11789	-0.577478	0.0940513
ENSMUSG00000030747	Dgat2	-0.578722	0.0659902
ENSMUSG00000060036	Rpl3	-0.579445	0.0063883
ENSMUSG00000070427	Il18bp	-0.583294	0.0410668
ENSMUSG00000118383	AC132253.9	-0.583415	0.0871645
ENSMUSG00000033318	Gstt2	-0.586918	0.0476317
ENSMUSG00000039395	Mreg	-0.589152	0.0349588
ENSMUSG00000114774	Gm35281	-0.590283	0.0643237
ENSMUSG00000031105	Slc25a14	-0.598035	0.0234423
ENSMUSG00000028223	Decr1	-0.598579	0.042815
ENSMUSG00000030968	Pdilt	-0.604547	0.0151264
ENSMUSG00000005483	Dnajb1	-0.607449	0.0349588
ENSMUSG00000002076	Hsf2bp	-0.607558	0.064317
ENSMUSG00000069456	Rdh16	-0.60947	0.0579603
ENSMUSG00000087178	A230056P14Rik	-0.613642	0.0105863
ENSMUSG00000074578	Zfas1	-0.617369	0.0427819
ENSMUSG00000018900	Slc22a5	-0.617656	0.0841553
ENSMUSG00000022579	Gpihbp1	-0.619713	0.0735193
ENSMUSG00000031253	Srpx2	-0.619877	0.0632188
ENSMUSG00000085203	Gm12927	-0.623263	0.0564633
ENSMUSG00000047728	BC025446	-0.62377	0.0422521
ENSMUSG00000037563	Rps16	-0.627498	0.0230056
ENSMUSG00000033634	Nat8f2	-0.629888	0.0992311
ENSMUSG00000028885	Smpdl3b	-0.630314	0.0469479
ENSMUSG00000110216	Gm36325	-0.631951	0.0874361
ENSMUSG00000029322	Plac8	-0.636405	0.0120811
ENSMUSG00000039252	Lgi2	-0.640335	0.0720467
ENSMUSG00000028563	Tm2d1	-0.648317	0.0147138
ENSMUSG00000002346	Slc25a42	-0.649921	0.0841901
ENSMUSG00000060938	Rpl26	-0.656834	0.0183612
ENSMUSG00000022754	Tmem45a	-0.66007	0.042815
ENSMUSG00000028158	Mttp	-0.667248	0.0744898
ENSMUSG00000041476	Smpx	-0.67316	0.0324541
ENSMUSG00000040740	Slc25a34	-0.676478	0.0526133
ENSMUSG00000041301	Cftr	-0.679356	0.0590358
ENSMUSG00000008683	Rps15a	-0.684979	0.0337453
ENSMUSG00000030170	Wnt5b	-0.688452	0.0147138
ENSMUSG00000066842	Hmcn1	-0.693831	0.00384035
ENSMUSG00000032602	Slc25a20	-0.694024	0.0101609
ENSMUSG00000117879	AC138228.2	-0.699635	0.0616801
ENSMUSG00000093402	Gm18588	-0.700591	0.0862811
ENSMUSG00000061947	Serpina10	-0.703585	0.0632307
ENSMUSG00000093674	Rpl41	-0.704622	0.0961123
ENSMUSG00000027171	Prrg4	-0.707822	0.0311635
ENSMUSG00000108763	Gm36028	-0.71642	0.0217103
ENSMUSG00000060143	Gm10076	-0.724089	0.0992451
ENSMUSG00000030877	Mfsd13b	-0.73085	0.0211972
ENSMUSG00000003824	Syce2	-0.730907	0.00645858
ENSMUSG00000025491	Ifitm1	-0.734889	0.0307959
ENSMUSG00000063172	Hspb11	-0.743609	0.0119009
ENSMUSG00000039717	Ralyl	-0.754599	0.0606483
ENSMUSG00000031725	Ces1f	-0.754685	0.0311828
ENSMUSG00000012187	Mogat1	-0.769219	0.0606483
ENSMUSG00000020953	Coch	-0.769373	0.0977921
ENSMUSG00000089669	Tnfsf13	-0.769725	0.0132327
ENSMUSG00000062611	Rps3a2	-0.770412	0.00715094
ENSMUSG00000109933	Gm7600	-0.771909	0.0162663
ENSMUSG00000019894	Slc6a15	-0.787597	0.0112933
ENSMUSG00000094685	Gm5900	-0.788087	0.0105433
ENSMUSG00000086583	Gm15500	-0.790632	0.0662009
ENSMUSG00000036775	Decr2	-0.797526	0.0139041
ENSMUSG00000028655	Mfsd2a	-0.826747	0.0197514
ENSMUSG00000024827	Gldc	-0.828161	0.0401752
ENSMUSG00000032690	Oas2	-0.831059	0.096359
ENSMUSG00000116972	Gm6278	-0.854306	0.0687891
ENSMUSG00000085551	1810063I02Rik	-0.862921	0.0586801
ENSMUSG00000028212	Ccne2	-0.872749	0.0481861
ENSMUSG00000081087	Rps15a-ps7	-0.888912	0.0625662
ENSMUSG00000105466	Gm42998	-0.889008	0.084004
ENSMUSG00000030256	Bhlhe41	-0.894258	0.0744603
ENSMUSG00000048368	Omd	-0.896246	0.0780384
ENSMUSG00000044749	Abca6	-0.905673	0.00908312
ENSMUSG00000108599	Gm10616	-0.930002	0.0993636
ENSMUSG00000034402	Kcnh5	-0.970881	0.00349329
ENSMUSG00000006641	Slc5a6	-0.977509	0.00059172
ENSMUSG00000097296	Gm26532	-0.978014	0.0331542
ENSMUSG00000034706	Dnaic2	-0.993222	0.0500723
ENSMUSG00000086421	Gm14091	-1.0024	0.0777486
ENSMUSG00000081434	Gm14165	-1.01654	0.0161829
ENSMUSG00000020928	Higd1b	-1.01669	0.00344825
ENSMUSG00000030154	Klrb1f	-1.02002	0.0251335
ENSMUSG00000037440	Vnn1	-1.12403	0.00836116
ENSMUSG00000002068	Ccne1	-1.12524	0.0897594
ENSMUSG00000032921	Odf4	-1.13523	0.0573526
ENSMUSG00000081957	Ak3l2-ps	-1.1387	0.0392581
ENSMUSG00000021388	Aspn	-1.19655	0.0109659
ENSMUSG00000021213	Akr1c13	-1.25054	0.00339313
ENSMUSG00000026167	Wnt10a	-1.27691	0.0388354
ENSMUSG00000028715	Cyp4a14	-1.28529	0.0877365
ENSMUSG00000021775	Nr1d2	-1.28898	0.00136525
ENSMUSG00000052396	Mogat2	-1.29525	0.0606483
ENSMUSG00000109341	Gm30873	-1.41798	0.031717
ENSMUSG00000087343	1700021N21Rik	-1.42864	0.0276889
ENSMUSG00000057425	Ugt2b37	-1.4778	0.051913
ENSMUSG00000049551	Fzd9	-1.5034	0.0875233
ENSMUSG00000058773	Hist1h1b	-1.60895	0.0640877
ENSMUSG00000006724	Cyp27b1	-1.62021	0.0422521
ENSMUSG00000028957	Per3	-1.64422	0.0821987
ENSMUSG00000079494	Nat8f5	-2.09424	0.0374852
