# Supplementary material for: Spaceflight causes strain-dependent gene expression changes in the kidneys of mice
Source: NPJ Microgravity. 2025 Mar 25;11:11. doi: 10.1038/s41526-025-00465-0 (PMC11937539; doi:10.1038/s41526-025-00465-0)
Supplement: Supplementary file 4 — Supplementary Data 3 [file 41526_2025_465_MOESM4_ESM.xls]

## Sheet: Sup 3
Name	Size	Normalised Enrichment Score (NES)	Nominal p-value	False Discovery Rate (FDR) q-value
HALLMARK_G2M_CHECKPOINT	196	2.508	0	0
HALLMARK_E2F_TARGETS	200	2.488	0	0
HALLMARK_CHOLESTEROL_HOMEOSTASIS	73	2.477	0	0
HALLMARK_INTERFERON_ALPHA_RESPONSE	94	2.452	0	0
HALLMARK_MTORC1_SIGNALING	199	2.333	0	0
HALLMARK_INTERFERON_GAMMA_RESPONSE	195	2.23	0	0
HALLMARK_MITOTIC_SPINDLE	199	2.012	0	0
HALLMARK_TNFA_SIGNALING_VIA_NFKB	194	1.922	0	0
HALLMARK_IL6_JAK_STAT3_SIGNALING	83	1.754	0	0.003
HALLMARK_ANGIOGENESIS	35	1.632	0.016	0.012
HALLMARK_UV_RESPONSE_UP	151	1.495	0.006	0.043
HALLMARK_GLYCOLYSIS	195	1.469	0.003	0.052
HALLMARK_HYPOXIA	190	1.465	0.008	0.05
HALLMARK_UNFOLDED_PROTEIN_RESPONSE	112	1.454	0.019	0.052
HALLMARK_SPERMATOGENESIS	105	1.424	0.028	0.063
HALLMARK_P53_PATHWAY	198	1.422	0.008	0.06
HALLMARK_ESTROGEN_RESPONSE_LATE	183	1.413	0.01	0.061
HALLMARK_COAGULATION	129	1.345	0.054	0.109
HALLMARK_ANDROGEN_RESPONSE	98	1.339	0.06	0.108
HALLMARK_APOPTOSIS	156	1.317	0.061	0.125
HALLMARK_EPITHELIAL_MESENCHYMAL_TRANSITION	193	1.296	0.041	0.142
HALLMARK_ADIPOGENESIS	200	1.271	0.068	0.168
HALLMARK_FATTY_ACID_METABOLISM	152	1.241	0.104	0.203
HALLMARK_INFLAMMATORY_RESPONSE	187	1.209	0.109	0.245
HALLMARK_PEROXISOME	99	1.201	0.158	0.249
HALLMARK_IL2_STAT5_SIGNALING	195	1.19	0.139	0.256
HALLMARK_HEME_METABOLISM	188	1.157	0.183	0.304
HALLMARK_PI3K_AKT_MTOR_SIGNALING	102	1.147	0.223	0.311
HALLMARK_PANCREAS_BETA_CELLS	31	1.133	0.287	0.326
HALLMARK_ESTROGEN_RESPONSE_EARLY	189	1.123	0.233	0.334
HALLMARK_XENOBIOTIC_METABOLISM	192	1.123	0.228	0.324
HALLMARK_APICAL_JUNCTION	193	1.07	0.316	0.428
HALLMARK_ALLOGRAFT_REJECTION	186	1.056	0.344	0.445
HALLMARK_BILE_ACID_METABOLISM	109	1.034	0.372	0.483
HALLMARK_MYOGENESIS	196	1.031	0.391	0.474
HALLMARK_COMPLEMENT	188	0.987	0.49	0.565
HALLMARK_MYC_TARGETS_V1	200	0.952	0.573	0.634
HALLMARK_MYC_TARGETS_V2	57	0.915	0.599	0.709
HALLMARK_KRAS_SIGNALING_DN	168	0.904	0.686	0.715
HALLMARK_APICAL_SURFACE	43	0.867	0.677	0.781
HALLMARK_OXIDATIVE_PHOSPHORYLATION	198	0.678	0.993	1
HALLMARK_PROTEIN_SECRETION	95	0.498	1	0.999
