# Supplementary material for: Spaceflight causes strain-dependent gene expression changes in the kidneys of mice
Source: NPJ Microgravity. 2025 Mar 25;11:11. doi: 10.1038/s41526-025-00465-0 (PMC11937539; doi:10.1038/s41526-025-00465-0)
Supplement: Supplementary file 5 — Supplementary Data 4 [file 41526_2025_465_MOESM5_ESM.xls]

## Sheet: Sup 4
Name	Size	Normalised Enrichment Score (NES)	Nominal p-value	False Discovery Rate (FDR) q-value
HALLMARK_MYC_TARGETS_V1	200	2.248	0	0
HALLMARK_OXIDATIVE_PHOSPHORYLATION	198	1.977	0	0
HALLMARK_ADIPOGENESIS	200	1.956	0	0
HALLMARK_FATTY_ACID_METABOLISM	154	1.95	0	0
HALLMARK_MYC_TARGETS_V2	57	1.77	0	0.004
HALLMARK_P53_PATHWAY	200	1.738	0	0.005
HALLMARK_DNA_REPAIR	149	1.713	0	0.005
HALLMARK_E2F_TARGETS	200	1.685	0	0.007
HALLMARK_IL6_JAK_STAT3_SIGNALING	85	1.625	0.004	0.012
HALLMARK_EPITHELIAL_MESENCHYMAL_TRANSITION	195	1.498	0.004	0.044
HALLMARK_HYPOXIA	195	1.468	0.007	0.054
HALLMARK_COAGULATION	136	1.407	0.027	0.088
HALLMARK_PROTEIN_SECRETION	95	1.406	0.029	0.082
HALLMARK_ANGIOGENESIS	36	1.384	0.065	0.09
HALLMARK_BILE_ACID_METABOLISM	112	1.368	0.043	0.097
HALLMARK_UNFOLDED_PROTEIN_RESPONSE	112	1.364	0.039	0.093
HALLMARK_XENOBIOTIC_METABOLISM	195	1.315	0.034	0.132
HALLMARK_TNFA_SIGNALING_VIA_NFKB	198	1.283	0.051	0.165
HALLMARK_PEROXISOME	101	1.26	0.086	0.187
HALLMARK_ALLOGRAFT_REJECTION	193	1.228	0.082	0.227
HALLMARK_INFLAMMATORY_RESPONSE	195	1.223	0.078	0.224
HALLMARK_UV_RESPONSE_UP	156	1.195	0.111	0.255
HALLMARK_G2M_CHECKPOINT	196	1.175	0.146	0.279
HALLMARK_UV_RESPONSE_DN	143	1.171	0.151	0.277
HALLMARK_INTERFERON_GAMMA_RESPONSE	195	1.152	0.165	0.301
HALLMARK_KRAS_SIGNALING_UP	197	1.127	0.182	0.342
HALLMARK_GLYCOLYSIS	197	1.124	0.204	0.336
HALLMARK_ESTROGEN_RESPONSE_LATE	194	1.087	0.245	0.409
HALLMARK_MTORC1_SIGNALING	199	1.079	0.276	0.415
HALLMARK_HEME_METABOLISM	189	1.078	0.29	0.402
HALLMARK_APOPTOSIS	160	1.063	0.327	0.427
HALLMARK_COMPLEMENT	191	1.06	0.307	0.42
HALLMARK_SPERMATOGENESIS	122	1.048	0.348	0.433
HALLMARK_ANDROGEN_RESPONSE	98	0.977	0.515	0.606
HALLMARK_REACTIVE_OXYGEN_SPECIES_PATHWAY	49	0.973	0.503	0.6
HALLMARK_APICAL_JUNCTION	197	0.899	0.693	0.79
HALLMARK_INTERFERON_ALPHA_RESPONSE	95	0.876	0.727	0.828
HALLMARK_IL2_STAT5_SIGNALING	198	0.793	0.929	0.97
HALLMARK_APICAL_SURFACE	44	0.758	0.866	0.988
HALLMARK_PI3K_AKT_MTOR_SIGNALING	105	0.726	0.955	0.988
HALLMARK_HEDGEHOG_SIGNALING	36	0.625	0.974	0.994
