# Supplementary material for: Spaceflight causes strain-dependent gene expression changes in the kidneys of mice
Source: NPJ Microgravity. 2025 Mar 25;11:11. doi: 10.1038/s41526-025-00465-0 (PMC11937539; doi:10.1038/s41526-025-00465-0)
Supplement: Supplementary file 6 — Supplementary Data 5 [file 41526_2025_465_MOESM6_ESM.xls]

## Sheet: Sup 6
Supplementary Data 5: Genes with non-synonymous mutations between C57BL/6J and BALB/c (Timmermans, Van Montagu and Libert, 2017)
1110032A03Rik
1190003K10Rik
1520401A03Rik
1600002H07Rik
1600014C23Rik
1700001J03Rik
1700003E16Rik
1700003H04Rik
1700006A11Rik
1700008P02Rik
1700011H14Rik
1700011M02Rik
1700013G24Rik
1700020A23Rik
1700024P16Rik
1700029P11Rik
1700030K09Rik
1700031F05Rik
1700057G04Rik
1700066M21Rik
1700080E11Rik
1700123K08Rik
1810065E05Rik
2010106E10Rik
2010109I03Rik
2010111I01Rik
2200002D01Rik
2210017I01Rik
2210407C18Rik
2210408I21Rik
2310061I04Rik
2410004B18Rik
2410004P03Rik
2700049A03Rik
2700097O09Rik
2810004N23Rik
2810021J22Rik
2810428I15Rik
2900026A02Rik
3100002H09Rik
3110018I06Rik
3110040N11Rik
3632451O06Rik
4921511C20Rik
4921511H03Rik
4921524L21Rik
4921530L21Rik
4921539E11Rik
4930402H24Rik
4930415F15Rik
4930427A07Rik
4930430A15Rik
4930432K21Rik
4930435E12Rik
4930438A08Rik
4930503L19Rik
4930519G04Rik
4930524B15Rik
4930549C01Rik
4930558K02Rik
4930579F01Rik
4930595M18Rik
4931406P16Rik
4931408C20Rik
4932411E22Rik
4933411K16Rik
4933427I04Rik
5430403G16Rik
5730507C01Rik
5730508B09Rik
5730522E02Rik
5830473C10Rik
5930422O12Rik
6030458C11Rik
6430550D23Rik
6430573F11Rik
7420426K07Rik
7420461P10Rik
9030624G23Rik
9030624J02Rik
9130019O22Rik
9630041A04Rik
9930022D16Rik
a
A130010J15Rik
A430033K04Rik
A830010M20Rik
A930018P22Rik
Aadac
Aars
Abca13
Abca14
Abca17
Abca3
Abca5
Abca6
Abca9
Abcb10
Abcc2
Abcc3
Abcc4
Abcc6
Abhd10
Abhd4
Abhd8
Abi3bp
Ablim1
Acacb
Acad10
Acad11
Acads
Acan
Acap3
Acat3
Acin1
Ackr1
Acox1
Acpp
Acsm3
Acss2
Actl11
Acvrl1
Acy1
Adal
Adam11
Adam12
Adam17
Adam18
Adam24
Adam25
Adam29
Adam33
Adam39
Adam6a
Adamts18
Adamts19
Adamts3
Adamts7
Adamtsl3
Adamtsl4
Adcy7
Adgra3
Adgrb1
Adgre5
Adgrf1
Adgrf4
Adgrg6
Adgrv1
Adh4
Adh6a
Adh6b
Adh7
Adrbk2
Afap1l1
Aff2
Aftph
Agbl1
Agrn
Agt
AI429214
AI481877
AI607873
Aim1l
Aim2
Aimp2
Ak7
Akap6
Akap9
Akr1c12
Akr1c13
Akr1c21
Akr7a5
Aldh1l2
Aldh4a1
Alg14
Allc
Aloxe3
Alpk1
Alpk2
Alpk3
Alpl
Als2
Als2cl
Als2cr11
Amer2
Amph
Amtn
Ang4
Angptl1
Ank2
Ankhd1
Ankle1
Ankmy2
Ankrd11
Ankrd17
Ankrd27
Ankrd36
Ankrd55
Ankrd61
Anks6
Anxa3
Aoah
Aox2
Aox3
Aox4
Ap4e1
Ap5m1
Apc
Apeh
Apoa1
Apoa2
Apob
Apobec3
Apoc3
Apol10b
Apol7c
Aqr
Arap1
Arap2
Arap3
Arg2
Arhgap1
Arhgap19
Arhgap23
Arhgap36
Arhgap39
Arhgap40
Arhgap8
Arhgap9
Arhgef11
Arhgef12
Arhgef17
Arhgef2
Arhgef28
Arhgef37
Arhgef40
Arl14
Arntl2
Arrdc2
Arsk
Art4
Art5
As3mt
Asap2
Asb1
Asb14
Asb16
Asb3
Ascc2
Ash1l
Asl
Aspa
Asph
Asphd2
Asrgl1
Aste1
Astn1
Asxl3
Atad5
Atat1
Atf6b
Atf7ip
Atg4b
Atg4c
Atp10a
Atp13a3
Atp1a4
Atp5g1
Atp5j
Atp5s
Atp6ap1l
Atp6v0b
Atp6v1h
Atp7a
Atp8a2
Atrip
Atrnl1
Atrx
Atxn7l1
AU018091
Aunip
Avp
AW551984
Axdnd1
AY761184
Aym1
B2m
B3glct
B3gnt3
B3gnt4
Babam1
Bace2
Bag3
Bahcc1
Bahd1
Baiap3
Bank1
Batf3
BC016579
BC026585
BC034090
BC035044
BC037034
BC048403
BC048546
BC049715
BC051142
BC053393
BC107364
BC117090
Bcas1
Bcdin3d
Bcl2a1b
Bcl2a1c
Bdh1
Bdnf
Bdp1
Best2
Bid
Bloc1s6
Blvra
Bmp5
Boc
Bod1
Borcs5
Bpifa5
Bpifa6
Bpifb4
Bpifb6
Bpnt1
Brca2
Brd8
Brinp2
Bst1
Btaf1
Btbd10
Btbd19
Btg4
Btla
Btnl1
Btnl10
Btnl2
Bub1b
Bzrap1
Bzw2
C130079G13Rik
C1qa
C1qc
C1ra
C2cd2
C2cd3
C2cd4a
C4b
C5ar2
C7
Cables1
Cacna1h
Cacna1i
Cacna2d4
Cad
Cadps
Cadps2
Cage1
Calm4
Calm5
Camk1g
Camkv
Cap1
Capn15
Capn5
Capn9
Capns2
Car12
Car2
Car5a
Car5b
Car6
Carf
Cars
Casc1
Casc5
Casp8
Casp8ap2
Casp9
Casz1
Catsper2
Catsper3
Catsperg1
Cbll1
Cbs
Cbx7
Cc2d1a
Cc2d2a
Ccdc114
Ccdc122
Ccdc124
Ccdc154
Ccdc163
Ccdc180
Ccdc191
Ccdc24
Ccdc28b
Ccdc30
Ccdc34
Ccdc38
Ccdc64b
Ccdc68
Ccdc73
Ccdc80
Ccdc91
Ccdc92
Ccdc92b
Ccdc93
Ccer2
Cchcr1
Ccm2l
Ccnf
Ccni
Ccsap
Cd180
Cd2
Cd200
Cd22
Cd244
Cd300c2
Cd300ld
Cd300ld4
Cd300lg
Cd38
Cd40
Cd44
Cd48
Cd72
Cd84
Cdan1
Cdc14b
Cdc25a
Cdc34b
Cdc7
Cdca7l
Cdh11
Cdh15
Cdh24
Cdh6
Cdh7
Cdhr3
Cdk20
Cdk5rap3
Cdkl2
Cdkn1b
Cdkn2a
Cdon
Cdpf1
Cdsn
Ceacam15
Ceacam3
Ceacam5
Cebpe
Cebpz
Cecr5
Cela2a
Celsr1
Celsr3
Cemip
Cenpc1
Cenpk
Cenpl
Cep112
Cep120
Cep131
Cep170
Cep192
Cep250
Cep350
Cep44
Cep68
Cep78
Cep89
Cers5
Ces1a
Ces1c
Cfap43
Cfap46
Cfap54
Cfap61
Cgnl1
Chac1
Chd1
Chd4
Chd8
Chd9
Chdh
Chek2
Chm
Chn2
Chrna4
Chst14
Chst4
Chst9
Chtf18
Cilp2
Ckap2l
Cldn10
Cldn34c4
Clec14a
Clec2g
Clec3b
Clec4f
Clec7a
Clhc1
Clip1
Clip4
Clk2
Clk4
Cln3
Clnk
Clrn1
Clstn2
Clybl
Cmpk1
Cmpk2
Cmtm5
Cmya5
Cnbd2
Cnksr1
Cnnm1
Cnnm2
Cntln
Cntn4
Cntn6
Cntnap2
Cntnap3
Cntnap4
Cntnap5a
Coa4
Cobl
Cog1
Cog2
Cog6
Cog8
Coil
Col11a1
Col11a2
Col16a1
Col19a1
Col20a1
Col22a1
Col24a1
Col27a1
Col4a6
Col6a6
Col9a1
Col9a2
Colec11
Commd7
Cox18
Cox6b2
Cpa6
Cpne1
Cpne3
Cpsf4l
Cptp
Cpxcr1
Cpxm1
Cpz
Cramp1l
Crcp
Crhr2
Cript
Crlf2
Crocc2
Crp
Crtap
Crtc3
Crybg3
Csf2rb2
Csf3r
Cspg5
Csrnp2
Cstl1
Ctbp2
Ctbs
Ctgf
Ctif
Cts3
Ctse
Ctsm
Ctss
Cttnbp2
Cuedc1
Cul9
Cux1
Cwc25
Cxcl5
Cxcl9
Cxcr4
Cyb5d1
Cyb5r4
Cyp2a12
Cyp2a4
Cyp2b23
Cyp2c29
Cyp2c37
Cyp2c38
Cyp2c50
Cyp2c68
Cyp2c69
Cyp2d34
Cyp2f2
Cyp2j12
Cyp2j13
Cyp39a1
Cyp3a25
Cyp3a57
Cyp3a59
Cyp4a10
Cyp4x1
Cyp7a1
Cyp7b1
Cyp8b1
Cypt3
Cytl1
D130040H23Rik
D130052B06Rik
D430041D05Rik
D430042O09Rik
D5Ertd579e
D630036H23Rik
D8Ertd82e
D930015E06Rik
D930020B18Rik
Dact1
Dag1
Dao
Dars
Dars2
Dcaf15
Dchs2
Dclk3
Dcp2
Dcpp1
Dcpp2
Dcpp3
Dcst2
Dctn1
Dctn3
Ddhd1
Ddi2
Ddost
Ddx18
Ddx20
Ddx55
Decr1
Defa24
Defa30
Defa35
Defb40
Defb8
Dek
Dennd2d
Dennd4c
Depdc1b
Depdc5
Dgkq
Dgkz
Dguok
Dhdh
Dhtkd1
Dhx30
Dhx34
Dhx36
Diablo
Diaph3
Disc1
Disp1
Disp2
Dixdc1
Dlat
Dlc1
Dlgap4
Dlx4
Dmp1
Dmtn
Dmwd
Dnah11
Dnah12
Dnah6
Dnah7a
Dnah8
Dnah9
Dnaja2
Dnajb13
Dnajc11
Dnajc17
Dnajc24
Dnajc6
Dnhd1
Dnm3
Dnmbp
Dntt
Dock2
Dock3
Dock5
Dok1
Dpcr1
Dpep1
Dpp10
Dpp6
Dscaml1
Dspp
Dtd2
Dthd1
Duox1
Duoxa1
Dus4l
Dusp16
Dusp19
Dusp4
Dynap
E130208F15Rik
E2f2
E2f6
E4f1
Eapp
Ear6
Ece1
Echdc2
Eci2
Ecm1
Ect2l
Edem2
Efcab6
Efcc1
Efs
Egf
Ehbp1
Ehbp1l1
Ehf
Eif2ak2
Eif2ak4
Eif2b3
Elk3
Elovl5
Emc1
Eme2
Emilin2
Endov
Enoph1
Enox1
Enpp1
Enpp3
Enpp5
Enpp7
Entpd1
Eogt
Epas1
Epb41l1
Epb41l2
Epb41l4b
Epb42
Epc1
Epha3
Epha5
Epm2a
Epn3
Eprs
Eps15l1
Epx
Eqtn
Erc2
Ercc1
Ercc6l2
Ercc8
Eri1
Eri2
Erich2
Erich3
Erp27
Erp29
Esco1
Esyt2
Etaa1
Etv2
Etv3
Eva1a
Evc
Evc2
Evpl
Exd1
Exo1
Exoc3l2
Exoc8
Exog
Exosc10
Ext2
Extl1
Extl3
F2rl1
F830016B08Rik
F830045P16Rik
Faap100
Fads2
Fahd1
Faim2
Fam109b
Fam114a1
Fam114a2
Fam126a
Fam151a
Fam160b2
Fam171a2
Fam171b
Fam174b
Fam178a
Fam179a
Fam186a
Fam188b
Fam189a2
Fam204a
Fam208b
Fam214a
Fam214b
Fam221b
Fam234b
Fam63b
Fam71e1
Fam71e2
Fam72a
Fam73a
Fam81b
Fam83c
Fam90a1a
Fam98c
Fanca
Fancc
Farp1
Farp2
Farsa
Fas
Fasl
Fastkd1
Fastkd3
Fastkd5
Fat4
Fblim1
Fbln7
Fbn1
Fbn2
Fbxl5
Fbxo2
Fbxo27
Fbxo34
Fbxo38
Fbxw14
Fbxw16
Fbxw18
Fcer1a
Fcer1g
Fcgr3
Fcho1
Fcmr
Fcrl1
Fcrl5
Fcrl6
Fcrls
Fdxr
Fer1l6
Fez1
Ffar2
Fga
Fgb
Fgd6
Fgf20
Fgf21
Fgg
Fgl1
Fgr
Fhad1
Fkbpl
Flg
Flt1
Flt3
Flywch1
Flywch2
Fmn2
Fmo4
Fmo6
Fndc7
Focad
Foxa1
Foxb2
Foxd4
Foxm1
Foxn2
Foxo6
Fpr3
Fras1
Frmd4b
Frmd5
Frmpd1
Frrs1
Fryl
Frzb
Fsip1
Fstl5
Ftl1
Ftmt
Fto
Fubp1
Fuk
Fut10
Fuz
Fxn
Gaa
Gabrr3
Gadd45gip1
Galnt10
Galnt9
Ganc
Gars
Gart
Gas1
Gast
Gba2
Gbp10
Gbp6
Gcat
Gcdh
Gcfc2
Gcm2
Gcn1l1
Gdap2
Gdf1
Gdf15
Gdf3
Gdf5
Gdi1
Gdpd4
Gdpgp1
Gemin5
Gen1
Gfer
Gfpt1
Gga3
Ggct
Ggh
Ggn
Ggnbp1
Gimap8
Gip
Glb1
Glb1l3
Gli1
Gli2
Glod4
Glp2r
Gls2
Glt8d2
Glyctk
Gm10032
Gm10306
Gm10309
Gm10382
Gm1043
Gm1045
Gm10639
Gm10750
Gm10775
Gm10912
Gm11127
Gm1113
Gm11559
Gm11563
Gm11568
Gm11595
Gm12169
Gm12253
Gm12258
Gm12888
Gm13741
Gm13757
Gm14085
Gm14137
Gm14548
Gm15292
Gm15448
Gm1553
Gm156
Gm15698
Gm16181
Gm17078
Gm17359
Gm19410
Gm28042
Gm28372
Gm28557
Gm29106
Gm3336
Gm34302
Gm382
Gm4181
Gm43302
Gm43796
Gm44511
Gm4924
Gm4955
Gm4969
Gm5105
Gm5114
Gm5150
Gm5475
Gm5565
Gm5622
Gm5678
Gm590
Gm597
Gm6086
Gm609
Gm6309
Gm6408
Gm6563
Gm6619
Gm6685
Gm6793
Gm6812
Gm7102
Gm7534
Gm7697
Gm8186
Gm8882
Gm9495
Gm9573
Gm9774
Gm9881
Gmip
Gnai2
Gnas
Gnpat
Golga5
Gon4l
Gp6
Gpatch3
Gpatch8
Gpc4
Gpd1
Gpi1
Gpn2
Gpnmb
Gpr146
Gpr149
Gpr156
Gpr19
Gpr33
Gpr63
Gprc5a
Gprc5d
Gpx5
Gpx6
Gramd1a
Gramd1c
Gramd3
Greb1
Grhl1
Grik1
Grin2c
Grin2d
Grip1
Grk6
Grm2
Grrp1
Gsdmc2
Gsg1
Gspt2
Gsr
Gstm6
Gtf2e2
Gtf2h3
Gtf2h4
Gtf3c1
Gtpbp6
Guca1b
Gucy1a3
Gucy1b2
Gucy2c
Gucy2d
Gusb
Gykl1
H13
H2-Aa
H2-Ab1
H2-D1
H2-DMb1
H2-Eb1
H2-Eb2
H2-K1
H2-Ke6
H2-M10.5
H2-M10.6
H2-M2
H2-Ob
H2-Q6
H2-T22
H60b
H6pd
Habp4
Hacd4
Hagh
Hapln3
Harbi1
Hars
Has1
Has3
Haus4
Haus5
Haus6
Haus8
Havcr1
Havcr2
Hba-x
Hbb-bh2
Hbb-bs
Hbb-bt
Hbq1a
Hcar1
Hcls1
Hcn1
Hcrtr2
Hdac4
Heatr3
Heatr5a
Hebp1
Heca
Heph
Hesx1
Hgsnat
Hhat
Hif1an
Hif3a
Hipk3
Hirip3
Hivep2
Hivep3
Hk3
Hmgcs2
Hnf1a
Hnrnpul2
Homer3
Homez
Hook2
Hormad1
Hoxa4
Hoxd4
Hp1bp3
Hps1
Hps6
Hr
Hrct1
Hs3st3a1
Hs3st4
Hs3st6
Hscb
Hsf3
Hsh2d
Hspa12a
Hspb2
Hspb6
Hspg2
Htr1d
Htr5b
Htra2
Huwe1
Hvcn1
Hyal1
Hyal2
Hyal3
Hyi
Iah1
Ibsp
Iffo1
Ifi202b
Ifi205
Ifi44
Ifit1
Ifna2
Ifnab
Ifngr1
Ifrd2
Ift140
Igbp1b
Igf1r
Igflr1
Igsf11
Igsf21
Igsf8
Igsf9
Igtp
Ikbip
Ikbkap
Ikbke
Il12rb1
Il17b
Il17ra
Il17rd
Il20ra
Il20rb
Il21r
Il27ra
Il31ra
Il3ra
Il4i1
Il4ra
Il9r
Immp1l
Ina
Inafm1
Inpp4b
Insl3
Insl5
Ints10
Ints8
Ints9
Ip6k3
Ipcef1
Iqcf6
Iqcg
Iqgap1
Iqgap2
Irf2bp2
Irgm2
Irs4
Irx5
Isg20l2
Isoc1
Ispd
Itga9
Itgae
Itgal
Itgav
Itgb2l
Itgb4
Itgbl1
Itih1
Itih3
Itih4
Itpa
Itpr3
Jade1
Jak3
Jhy
Jmy
Kap
Kars
Katna1
Kbtbd11
Kbtbd4
Kcnb2
Kcnd3
Kcnh1
Kcnip3
Kcnj10
Kcnj14
Kcns3
Kctd14
Kctd2
Kctd5
Kdm2b
Kdm8
Khdc1a
Khdrbs2
KIAA1683
Kidins220
Kif11
Kif13a
Kif17
Kif1c
Kif20b
Kif4
Kif7
Kifc1
Kifc3
Kirrel2
Kiz
Klf1
Klf11
Klf17
Klhl1
Klhl28
Klhl41
Klk1b26
Klk1b27
Klra10
Klra17
Klra2
Klra3
Klra4
Klra7
Klra8
Klrb1
Klrb1a
Klrb1c
Klrc1
Klrc3
Klrd1
Klri1
Klrk1
Kmt2e
Kndc1
Kntc1
Kpna2
Kpna4
Krt13
Krt24
Krt27
Krt39
Krt5
Krt74
Krt83
Krt90
Krtap4-2
Krtap4-7
Krtap4-9
Krtap5-3
Krtap5-5
Ksr2
L1td1
Lacc1
Lactbl1
Lama1
Lama2
Lama3
Lama5
Lamb1
Lao1
Laptm4b
Larp1
Larp4
Larp7
Lbp
Lbx2
Lce1a2
Lce1c
Lce1m
Lce3d
Lct
Lect2
Lelp1
Leng1
Leo1
Leprot
Letmd1
Lgi4
Lilra5
Lima1
Lmntd1
Lmod3
Lmtk3
Lnp1
Lnx1
Loxl4
Lpar2
Lpcat2
Lpcat2b
Lpgat1
Lpin1
Lpl
Lpo
Lrba
Lrig1
Lrig3
Lrmp
Lrp10
Lrp2
Lrp5
Lrp6
Lrrc19
Lrrc25
Lrrc27
Lrrc43
Lrrc6
Lrrc66
Lrrc9
Lrrfip1
Lta4h
Ltb
Ltbp3
Ltbp4
Ltk
Luzp1
Ly6a
Ly6c1
Ly6c2
Ly6g6e
Ly6i
Ly9
Lyl1
Lypd8
Lyplal1
Lyrm5
Lzts1
Lzts3
Madd
Maf1
Mageb3
Magi3
Majin
Malt1
Mamld1
Mamstr
Man2b1
Manba
Mansc1
Mansc4
Map1a
Map1b
Map2k6
Map3k1
Map3k6
Map4k1
Map6
Map7d1
Map9
Marc1
March2
Marco
Mark1
Masp2
Mast2
Mast4
Matn2
Matn4
Mbd1
Mbd2
Mbd6
Mblac1
Mboat4
Mboat7
Mbtd1
Mc5r
Mcfd2
Mcmdc2
Mcph1
Mctp1
Mdm1
Mdm4
Med13l
Med8
Medag
Megf6
Mei1
Mepe
Mertk
Methig1
Mettl13
Mettl14
Mettl17
Mettl7a2
Mettl7a3
Mex3c
Mfap3
Mfsd14b
Mfsd7b
Mgat4d
Mgp
Micall1
Micall2
Mif4gd
Mina
Mis18bp1
Mks1
Mlip
Mlkl
Mmp24
Mmp9
Mms19
Mn1
Mnda
Mndal
Mogat1
Mon1b
Morc2b
Morc3
Mpc1
Mpdz
Mpeg1
Mpg
Mphosph10
Mpl
Mpo
Mpp3
Mpp4
Mpp5
Mptx1
Mrap2
Mrgprd
Mrgprf
Mro
Mroh7
Mrpl22
Mrpl48
Mrpl49
Mrpl55
Mrps10
Mrps26
Mrps27
Mrps30
Mrps35
Ms4a14
Ms4a2
Ms4a3
Ms4a4d
Ms4a5
Ms4a6b
Ms4a6d
Msh2
Msh3
Mslnl
Msr1
Mst1r
Mterf4
Mtf2
Mtfr2
Mtmr6
Mtor
Mtrr
Mttp
Mtus1
Muc15
Muc20
Muc5ac
Muc6
Mul1
Mup8
Mus81
Musk
Mvk
Mxra8
Myb
Myh1
Myh11
Mylk2
Mylk3
Myo15b
Myo18b
Myo1b
Myo1e
Myo1f
Myo1g
Myo1h
Myo3b
Myo5b
Myo5c
Myo7a
Myo9b
Myoc
Myof
Myom1
Myrip
Myt1l
Mzf1
N4bp2
Naa16
Naa25
Naaa
Nab1
Nacad
Naip2
Naip5
Naip6
Nbn
Ncan
Ncapd2
Ncapg2
Nccrp1
Ncf4
Nck1
Nckap5l
Ncoa3
Ncoa6
Ncr1
Ncstn
Ndc80
Ndst3
Ndufaf1
Ndufaf7
Nectin1
Nek11
Nek2
Nek3
Nelfe
Nes
Neto1
Neurl1a
Neurl1b
Nfatc2
Nfe2l3
Nfkbib
Nfkbid
Nfu1
Ngdn
Ngfr
Nhs
Nhsl1
Nid2
Nin
Nipal2
Nipsnap3b
Nit1
Nkapl
Nkd1
Nktr
Nkx2-2
Nkx2-3
Nlgn2
Nlrc5
Nlrp12
Nlrp14
Nlrp1b
Nlrp4e
Nlrp4f
Nlrp5
Nlrp9a
Nlrp9c
Nmb
Nme8
Noc3l
Nod2
Nol10
Nol12
Nop14
Nop2
Nop56
Nop58
Notch4
Noxo1
Npc1l1
Npcd
Npffr2
Nphp3
Nphs1
Nphs2
Npm2
Npr1
Nprl3
Nptxr
Nr0b2
Nr1h4
Nr2c1
Nrg1
Nsl1
Nsun2
Ntn4
Ntsr2
Nudt7
Nuggc
Numa1
Nup210l
Nup62
Nup85
Nup98
Nupl2
Nwd2
Nxpe2
Nxpe4
Oacyl
Oasl2
Obox3
Ocel1
Odc1
Ofcc1
Oip5
Olfml3
Olfr101
Olfr1015
Olfr102
Olfr1026
Olfr1029
Olfr1036
Olfr1049
Olfr1055
Olfr1056
Olfr107
Olfr108
Olfr110
Olfr1102
Olfr1115
Olfr114
Olfr1157
Olfr1161
Olfr1180
Olfr1215
Olfr1225
Olfr125
Olfr128
Olfr1315-ps1
Olfr1362
Olfr137
Olfr1406
Olfr1434
Olfr1438-ps1
Olfr1441
Olfr1509
Olfr1510
Olfr154
Olfr155
Olfr160
Olfr172
Olfr181
Olfr187
Olfr199
Olfr205
Olfr209
Olfr221
Olfr248
Olfr25
Olfr313
Olfr314
Olfr316
Olfr317
Olfr320
Olfr324
Olfr325
Olfr328
Olfr329-ps
Olfr370
Olfr374
Olfr414
Olfr418
Olfr420
Olfr429
Olfr464
Olfr49
Olfr521
Olfr544
Olfr557
Olfr560
Olfr566
Olfr574
Olfr6
Olfr600
Olfr601
Olfr605
Olfr609
Olfr62
Olfr623
Olfr629
Olfr652
Olfr653
Olfr69
Olfr70
Olfr711
Olfr723
Olfr724
Olfr727
Olfr733
Olfr745
Olfr747
Olfr750
Olfr761
Olfr875
Olfr893
Olfr902
Olfr905
Olfr93
Olfr996
Olfr998
Ooep
Oosp3
Orc1
Orc6
Osbpl2
Otogl
Otud3
Ovgp1
Oxa1l
Oxgr1
Oxsm
P2rx4
P3h1
Pabpn1l
Padi2
Padi3
Padi4
Pafah2
Pak6
Palm3
Pamr1
Pan2
Pan3
Pank4
Pappa2
Paqr8
Parp2
Parp8
Parpbp
Pars2
Pask
Patl2
Pax1
Pbx2
Pbx4
Pcbp4
Pcdh11x
Pcdh18
Pcdh20
Pcdh9
Pcdha3
Pcdha5
Pcdha9
Pcdhb10
Pcdhga10
Pcdhga11
Pcdhga12
Pcdhga3
Pcdhga4
Pcdhga6
Pcdhga7
Pcdhga9
Pcdhgb1
Pcdhgb2
Pcdhgb5
Pcdhgb6
Pcdhgb7
Pcdhgc3
Pced1a
Pcf11
Pclo
Pcm1
Pcsk9
Pdcd11
Pdcl3
Pde11a
Pde12
Pde2a
Pde3b
Pde4b
Pde4d
Pde6a
Pdf
Pdgfb
Pdgfra
Pdhx
Pdia4
Pdia6
Pdilt
Pdlim5
Pdpr
Pdzd7
Pdzk1ip1
Pebp1
Peg12
Peli2
Perm1
Pex19
Pfpl
Pgam2
Pgam5
Pgap2
Pgbd5
Pgc
Pggt1b
Pgls
Pglyrp3
Phc1
Phf20
Phf21b
Phldb1
Phyh
Pi4k2b
Piezo1
Pif1
Pigb
Pigg
Pign
Pigo
Pigv
Pik3c2b
Pik3c2g
Pik3c3
Pik3r2
Pik3r4
Pink1
Pira2
Pirb
Pkd1
Pkd2
Pkd2l1
Pkd2l2
Pkhd1
Pkmyt1
Pla1a
Pla2g2c
Pla2g2e
Pla2g4b
Pla2g4e
Pla2g7
Plbd1
Plcb2
Plch2
Plcz1
Plekha4
Plekha7
Plekhb1
Plekhg6
Plekhh1
Plekhn1
Plin2
Plk3
Plvap
Plxnb1
Pms1
Pnisr
Pnkp
Pnp
Pnp2
Pof1b
Pold2
Pole
Pole2
Poli
Poln
Polr2i
Pom121l12
Pomk
Pou6f1
Pp2d1
Ppargc1b
Ppih
Ppip5k1
Ppm1m
Ppp1r14a
Ppp1r14d
Ppp1r18
Ppp1r21
Ppp1r3g
Ppp5c
Pprc1
Pqlc3
Pram1
Prb1
Prcc
Prdm14
Prdm15
Prdm16
Prdm6
Prdx6
Prh1
Prkar2b
Prkca
Prkd3
Prkdc
Prlhr
Prmt5
Procr
Prodh2
Prom1
Proser2
Prp2
Prpmp5
Prr14l
Prr18
Prr30
Prr36
Prrc2a
Prrc2c
Prss32
Prss41
Prss50
Prss52
Prss55
Prune2
Prx
Psd3
Psg27
Psmd8
Psme4
Ptar1
Ptcd1
Ptchd2
Ptchd3
Ptchd4
Ptdss1
Ptgr1
Ptpn22
Ptprd
Ptprf
Ptprh
Ptprn2
Ptpro
Purb
Pwwp2b
Pxdn
Pycr1
Pydc3
Pydc4
Pyhin1
Pyroxd2
Pzp
Qprt
Qrich2
[truncated: 810 more rows]
